# Supplementary material for: Translating and evaluating historic phenotyping algorithms using SNOMED CT
Source: J Am Med Inform Assoc. 2022 Sep 9;30(2):222–32. doi: 10.1093/jamia/ocac158 (PMC9846670; doi:10.1093/jamia/ocac158)
Supplement: ocac158_Supplementary_Data [file ocac158_supplementary_data.zip]

Archive with 7 entries (6 files):
- ocac158_Supplementary_Data/
- ocac158_Supplementary_Data/Supp_1_Tables.pdf
- ocac158_Supplementary_Data/Supp_2_dm_ext.html
- ocac158_Supplementary_Data/Supp_3_asthma_ext.html
- ocac158_Supplementary_Data/Supp_4_hf_ext.html
- ocac158_Supplementary_Data/Supp_5_compare_cohorts_aurum_results_display.ods
- ocac158_Supplementary_Data/Supp_6_R_code_for_analysis.R
