# Supplementary material for: Translating and evaluating historic phenotyping algorithms using SNOMED CT
Source: J Am Med Inform Assoc. 2022 Sep 9;30(2):222–32. doi: 10.1093/jamia/ocac158 (PMC9846670; doi:10.1093/jamia/ocac158)
Supplement: ocac158_Supplementary_Data [file ocac158_supplementary_data.zip › ocac158_Supplementary_Data/Supp_5_compare_cohorts_aurum_results_display.ods]

## Sheet: compare_cohorts_aurum_results_display
Phenotype definition		SNOMED CT concept for single concept hierarchy codelist		Number of concepts – Read codelist		Number of concepts – SNOMED CT codelist		Number of patients			Precision		Recall		F1 score	Number of women		Percentage female		Difference in proportion female			Age – Read			Age – SNOMED CT			Difference in mean age
Code	Description	Concept ID	Description	SNOMED CT	Medcodeid	SNOMED CT	Medcodeid	True positive	All Read (true pos + false neg)	All SNOMED CT (true pos + false pos)	Estimate	95% CI	Estimate	95% CI		Read	SNOMED CT	Read	SNOMED CT	Estimate	95% CI	P value	Mean	95% CI	SD	Mean	95% CI	SD	Estimate	95% CI	P value (t test)
2ry_polycythaemia	Secondary polycythaemia	44865000	Secondary polycythemia (disorder)	7	32	7	32	263	263	263	1.000	(0.982, 1)	1.000	(0.982, 1)	1.000	74	74	28.1 (22.8, 34.0)	28.1 (22.8, 34.0)	0.000	(-0.0769, 0.0769)	1	56.1	(54.1, 58.1)	16.4	56.1	(54.1, 58.1)	16.4	0.000	(-2.81, 2.81)	1
ADHD	Hyperkinetic disorders	406506008	Attention deficit hyperactivity disorder (disorder)	8	39	7	33	1321	1930	1490	0.887	(0.869, 0.902)	0.684	(0.663, 0.705)	0.773	489	371	25.3 (23.4, 27.3)	24.9 (22.7, 27.2)	0.004	(-0.0255, 0.0343)	0.8	18.0	(17.4, 18.6)	13.1	16.8	(16.2, 17.4)	11.5	1.181	(0.354, 2.01)	0.0052
BAD	Bipolar affective disorder and mania	13746004	Bipolar disorder (disorder)	56	122	35	80	1426	1697	1426	1.000	(0.997, 1)	0.840	(0.822, 0.857)	0.913	1001	853	59.0 (56.6, 61.3)	59.8 (57.2, 62.4)	-0.008	(-0.0435, 0.0269)	0.66	39.4	(38.6, 40.3)	17.1	39.0	(38.1, 39.9)	16.6	0.431	(-0.756, 1.62)	0.48
BPH	Hyperplasia of prostate	433234005	Hyperplasia of prostate (disorder)	6	20	4	16	3727	7518	3727	1.000	(0.999, 1)	0.496	(0.484, 0.507)	0.663	5	2	0.1 (0.0, 0.2)	0.1 (0.0, 0.2)	0.000	(-0.000945, 0.0012)	1	67.1	(66.8, 67.3)	11.1	68.3	(68, 68.6)	10.7	-1.232	(-1.66, -0.806)	<0.0001
CF	Cystic Fibrosis	190905008	Cystic fibrosis (disorder)	13	28	8	22	93	94	93	1.000	(0.951, 1)	0.989	(0.934, 0.999)	0.995	60	59	63.8 (53.3, 73.5)	63.4 (52.8, 73.2)	0.004	(-0.138, 0.146)	1	20.5	(16.6, 24.4)	19.1	20.1	(16.2, 24)	18.8	0.392	(-5.08, 5.86)	0.89
CHD_NOS	History of or diagnosed coronary heart disease not otherwise specified	414545008	Ischemic heart disease (disorder)	16	59	62	175	13430	15063	19035	0.706	(0.699, 0.712)	0.892	(0.886, 0.896)	0.788	5988	7808	39.8 (39.0, 40.5)	41.0 (40.3, 41.7)	-0.013	(-0.0232, -0.00212)	0.019	66.8	(66.6, 67)	13.7	65.4	(65.2, 65.6)	14.3	1.383	(1.08, 1.68)	<0.0001
COPD	COPD	13645005	Chronic obstructive lung disease (disorder)	34	105	25	70	11027	11333	11050	0.998	(0.997, 0.999)	0.973	(0.97, 0.976)	0.985	5241	5101	46.2 (45.3, 47.2)	46.2 (45.2, 47.1)	0.001	(-0.0123, 0.014)	0.91	65.6	(65.3, 65.9)	14.3	66.2	(66, 66.5)	13.5	-0.598	(-0.961, -0.234)	0.0013
ESRD	Procedure for End stage renal disease, End stage renal disease	46177005	End-stage renal disease (disorder)	226	627	1	10	175	3443	175	1.000	(0.973, 1)	0.051	(0.0438, 0.0588)	0.097	2520	73	73.2 (71.7, 74.7)	41.7 (34.3, 49.4)	0.315	(0.237, 0.392)	<0.0001	49.3	(48.6, 50.1)	23.3	59.7	(56.8, 62.6)	19.1	-10.352	(-13.3, -7.4)	<0.0001
GCA	Giant Cell arteritis	414341000	Giant cell arteritis (disorder)	3	9	4	10	597	597	597	1.000	(0.992, 1)	1.000	(0.992, 1)	1.000	426	426	71.4 (67.5, 75.0)	71.4 (67.5, 75.0)	0.000	(-0.0513, 0.0513)	1	71.7	(70.6, 72.9)	14.1	71.7	(70.6, 72.9)	14.1	0.000	(-1.6, 1.6)	1
GN	Glomerulonephritis	36171008	Glomerulonephritis (disorder)	92	207	43	130	430	914	500	0.860	(0.826, 0.889)	0.470	(0.438, 0.503)	0.608	411	214	45.0 (41.7, 48.3)	42.8 (38.4, 47.3)	0.022	(-0.0339, 0.0773)	0.47	33.7	(32.2, 35.3)	23.5	34.9	(33, 36.8)	21.7	-1.187	(-3.63, 1.25)	0.34
GORD	Gastro-oesophageal reflux disease, Procedure for Gastro-oesophageal reflux disease	235595009	Gastroesophageal reflux disease (disorder)	14	61	3	17	9839	23944	9840	1.000	(0.999, 1)	0.411	(0.405, 0.417)	0.582	13156	5458	54.9 (54.3, 55.6)	55.5 (54.5, 56.5)	-0.005	(-0.017, 0.00651)	0.39	49.1	(48.8, 49.3)	19.0	48.5	(48.1, 48.9)	19.6	0.533	(0.0775, 0.989)	0.022
IBS	Irritable bowel syndrome	10743008	Irritable bowel syndrome (disorder)	4	21	5	25	19659	19660	19681	0.999	(0.998, 0.999)	1.000	(1, 1)	0.999	14249	14262	72.5 (71.8, 73.1)	72.5 (71.8, 73.1)	0.000	(-0.00877, 0.00899)	0.99	37.4	(37.1, 37.6)	16.2	37.4	(37.1, 37.6)	16.2	-0.005	(-0.326, 0.315)	0.97
IDA	Iron deficiency anaemia	87522002	Iron deficiency anemia (disorder)	6	46	5	36	13094	13264	13715	0.955	(0.951, 0.958)	0.987	(0.985, 0.989)	0.971	10287	10723	77.6 (76.8, 78.3)	78.2 (77.5, 78.9)	-0.006	(-0.0163, 0.0037)	0.22	49.8	(49.4, 50.2)	23.9	49.1	(48.7, 49.5)	23.9	0.697	(0.127, 1.27)	0.017
Intracereb_haem	Intracerebral haemorrhage	1386000	Intracranial hemorrhage (disorder)	17	75	75	352	672	677	1994	0.337	(0.316, 0.358)	0.993	(0.982, 0.997)	0.503	310	936	45.8 (42.0, 49.6)	46.9 (44.7, 49.2)	-0.012	(-0.0559, 0.0329)	0.64	67.8	(66.4, 69.2)	18.2	60.8	(59.8, 61.8)	22.5	7.026	(5.33, 8.72)	<0.0001
Isch_stroke	Ischaemic stroke	432504007	Cerebral infarction (disorder)	19	45	19	38	1100	1999	1531	0.718	(0.695, 0.741)	0.550	(0.528, 0.572)	0.623	970	760	48.5 (46.3, 50.7)	49.6 (47.1, 52.2)	-0.011	(-0.045, 0.0227)	0.53	70.6	(69.9, 71.3)	15.5	73.5	(72.8, 74.3)	14.7	-2.936	(-3.94, -1.93)	<0.0001
LBBB	Left bundle branch block	63467002	Left bundle branch block (disorder)	3	8	9	18	341	789	421	0.810	(0.768, 0.846)	0.432	(0.397, 0.468)	0.564	401	210	50.8 (47.3, 54.4)	49.9 (45.0, 54.8)	0.009	(-0.0515, 0.0704)	0.8	71.6	(70.7, 72.6)	13.5	70.5	(69, 71.9)	15.0	1.163	(-0.554, 2.88)	0.18
MDS	Myelodysplastic syndromes	109995007	Myelodysplastic syndrome (disorder)	13	60	8	43	273	298	273	1.000	(0.983, 1)	0.916	(0.877, 0.944)	0.956	132	125	44.3 (38.6, 50.1)	45.8 (39.8, 51.9)	-0.015	(-0.1, 0.0703)	0.78	76.2	(74.7, 77.6)	12.8	76.4	(74.9, 77.9)	12.4	-0.258	(-2.33, 1.82)	0.81
MGUS	Monoclonal gammopathy of uncertain significance	277577000	Monoclonal gammopathy of uncertain significance (disorder)	11	33	1	4	185	623	185	1.000	(0.975, 1)	0.297	(0.262, 0.335)	0.458	323	86	51.8 (47.8, 55.8)	46.5 (39.1, 54.0)	0.054	(-0.0318, 0.139)	0.23	71.6	(70.6, 72.6)	12.9	73.3	(71.5, 75)	12.0	-1.650	(-3.66, 0.357)	0.11
MND	Motor neuron disease	37340000	Motor neuron disease (disorder)	8	23	15	63	193	193	215	0.898	(0.847, 0.933)	1.000	(0.976, 1)	0.946	91	100	47.2 (39.9, 54.4)	46.5 (39.7, 53.4)	0.006	(-0.0955, 0.108)	0.98	66.9	(64.7, 69.1)	15.4	64.0	(61.5, 66.5)	18.7	2.922	(-0.403, 6.25)	0.085
MS	Multiple sclerosis	24700007	Multiple sclerosis (disorder)	21	32	10	21	932	939	932	1.000	(0.995, 1)	0.993	(0.984, 0.997)	0.996	634	631	67.5 (64.4, 70.5)	67.7 (64.6, 70.7)	-0.002	(-0.0453, 0.0416)	0.97	40.8	(40, 41.6)	13.1	40.6	(39.8, 41.5)	12.9	0.172	(-1, 1.35)	0.77
NHL	Non-Hodgkin Lymphoma	118601006	Non-Hodgkin's lymphoma (disorder)	116	470	97	271	590	934	666	0.886	(0.859, 0.909)	0.632	(0.6, 0.663)	0.738	424	295	45.4 (42.2, 48.7)	44.3 (40.5, 48.2)	0.011	(-0.0397, 0.0617)	0.7	60.4	(59.1, 61.7)	19.7	61.5	(60, 62.9)	18.8	-1.067	(-2.97, 0.84)	0.27
OA	Osteoarthritis (excl spine)	396275006	Osteoarthritis (disorder)	135	493	100	344	36112	41064	44461	0.812	(0.809, 0.816)	0.879	(0.876, 0.883)	0.844	24440	26433	59.5 (59.0, 60.0)	59.5 (59.0, 59.9)	0.001	(-0.00596, 0.00726)	0.85	60.4	(60.3, 60.6)	16.3	60.6	(60.5, 60.8)	14.8	-0.179	(-0.389, 0.0303)	0.094
PCB	Postcoital and contact bleeding	48880000	Postcoital bleeding (finding)	4	8	3	7	4459	5159	4459	1.000	(0.999, 1)	0.864	(0.855, 0.873)	0.927	5153	4453	99.9 (99.7, 100.0)	99.9 (99.7, 100.0)	0.000	(-0.00142, 0.00179)	1	34.0	(33.7, 34.3)	11.4	33.1	(32.8, 33.5)	11.1	0.908	(0.458, 1.36)	<0.0001
PCOS	Polycystic ovarian syndrome	69878008	Polycystic ovaries (disorder)	1	12	1	12	5198	5198	5198	1.000	(0.999, 1)	1.000	(0.999, 1)	1.000	5195	5195	99.9 (99.8, 100.0)	99.9 (99.8, 100.0)	0.000	(-0.000923, 0.000923)	1	26.0	(25.8, 26.2)	6.5	26.0	(25.8, 26.2)	6.5	0.000	(-0.25, 0.25)	1
PCV	Polycythaemia vera	109992005	Polycythemia vera (disorder)	2	33	1	20	278	287	278	1.000	(0.983, 1)	0.969	(0.939, 0.985)	0.984	101	97	35.2 (29.7, 41.0)	34.9 (29.3, 40.8)	0.003	(-0.0787, 0.0847)	1	58.3	(56.2, 60.4)	17.9	58.4	(56.3, 60.5)	17.9	-0.099	(-3.06, 2.86)	0.95
PD	Personality disorders	33449004	Personality disorder (disorder)	1463	3407	45	141	2797	135014	2848	0.982	(0.976, 0.987)	0.021	(0.02, 0.0215)	0.041	82244	1497	60.9 (60.7, 61.2)	52.6 (50.7, 54.4)	0.084	(0.0648, 0.102)	<0.0001	37.9	(37.8, 38.1)	21.7	32.1	(31.6, 32.6)	13.9	5.852	(5.33, 6.37)	<0.0001
PDA	Procedure for Patent ductus arteriosus, Patent ductus arteriosus	83330001	Patent ductus arteriosus (disorder)	7	30	1	5	151	185	151	1.000	(0.969, 1)	0.816	(0.751, 0.868)	0.899	117	99	63.2 (55.9, 70.2)	65.6 (57.4, 73.1)	-0.023	(-0.132, 0.0856)	0.74	6.2	(4.41, 7.89)	12.0	6.2	(4.11, 8.26)	12.9	-0.030	(-2.73, 2.67)	0.98
PE	Pulmonary embolism, Procedure for Pulmonary embolism	59282003	Pulmonary embolism (disorder)	7	15	28	73	3436	3437	3441	0.999	(0.996, 0.999)	1.000	(0.998, 1)	0.999	1911	1916	55.6 (53.9, 57.3)	55.7 (54.0, 57.4)	-0.001	(-0.0246, 0.023)	0.97	60.3	(59.7, 61)	19.2	60.2	(59.6, 60.9)	19.4	0.077	(-0.836, 0.989)	0.87
PMB	Postmenopausal bleeding	76742009	Postmenopausal bleeding (finding)	3	6	3	6	4789	4789	4789	1.000	(0.999, 1)	1.000	(0.999, 1)	1.000	4788	4788	100.0 (99.9, 100.0)	100.0 (99.9, 100.0)	0.000	(-0.000579, 0.000579)	1	60.3	(60, 60.6)	10.4	60.3	(60, 60.6)	10.4	0.000	(-0.415, 0.415)	1
PMR	Polymyalgia Rheumatica	65323003	Polymyalgia rheumatica (disorder)	2	7	2	7	2822	2822	2822	1.000	(0.998, 1)	1.000	(0.998, 1)	1.000	1955	1955	69.3 (67.5, 71.0)	69.3 (67.5, 71.0)	0.000	(-0.0241, 0.0241)	1	72.6	(72.2, 72.9)	10.6	72.6	(72.2, 72.9)	10.6	0.000	(-0.555, 0.555)	1
PSA	Psoriatic arthropathy	33339001	Psoriasis with arthropathy (disorder)	4	9	3	7	813	821	815	0.998	(0.99, 1)	0.990	(0.98, 0.995)	0.994	400	396	48.7 (45.3, 52.2)	48.6 (45.1, 52.1)	0.001	(-0.0483, 0.051)	1	45.3	(44.2, 46.4)	15.6	45.3	(44.2, 46.3)	15.7	0.040	(-1.47, 1.56)	0.96
PTH	Hyperparathyroidism	66999008	Hyperparathyroidism (disorder)	7	25	5	8	804	808	804	1.000	(0.994, 1)	0.995	(0.986, 0.998)	0.998	570	568	70.5 (67.3, 73.7)	70.6 (67.4, 73.8)	-0.001	(-0.0465, 0.0445)	1	65.2	(64, 66.4)	17.4	65.3	(64.1, 66.5)	17.2	-0.129	(-1.82, 1.56)	0.88
Parkinsons	Parkinson's disease	32798002	Parkinsonism (disorder)	4	18	10	35	1845	1862	2023	0.912	(0.899, 0.924)	0.991	(0.985, 0.994)	0.950	829	916	44.5 (42.2, 46.8)	45.3 (43.1, 47.5)	-0.008	(-0.0394, 0.0242)	0.66	73.8	(73.3, 74.3)	11.8	73.5	(73, 74.1)	12.2	0.265	(-0.492, 1.02)	0.49
RBBB	Right bundle branch block	59118001	Right bundle branch block (disorder)	2	9	5	14	344	878	373	0.922	(0.889, 0.946)	0.392	(0.359, 0.425)	0.550	311	122	35.4 (32.3, 38.7)	32.7 (28.0, 37.7)	0.027	(-0.0319, 0.0862)	0.39	61.7	(60.3, 63.1)	21.2	63.3	(61, 65.6)	22.3	-1.612	(-4.28, 1.06)	0.24
RDN	Respiratory distress of newborn	34681009	Perinatal respiratory distress (disorder)	3	31	2	18	266	340	266	1.000	(0.982, 1)	0.782	(0.734, 0.824)	0.878	136	111	40.0 (34.8, 45.4)	41.7 (35.7, 47.9)	-0.017	(-0.0995, 0.0649)	0.73	2.2	(1.32, 3.03)	8.0	2.4	(1.38, 3.49)	8.7	-0.263	(-1.62, 1.09)	0.7
RhA	Rheumatoid Arthritis	69896004	Rheumatoid arthritis (disorder)	54	122	27	64	2807	4712	2807	1.000	(0.998, 1)	0.596	(0.582, 0.61)	0.747	2884	2013	61.2 (59.8, 62.6)	71.7 (70.0, 73.4)	-0.105	(-0.127, -0.0831)	<0.0001	52.4	(51.9, 52.9)	18.9	55.5	(54.8, 56.2)	18.3	-3.109	(-3.98, -2.24)	<0.0001
Rh_valve	Rheumatic valve dz	23685000	Rheumatic heart disease (disorder)	19	73	32	108	159	340	192	0.828	(0.766, 0.877)	0.468	(0.414, 0.522)	0.598	249	136	73.2 (68.2, 77.9)	70.8 (63.9, 77.2)	0.024	(-0.0597, 0.108)	0.62	58.4	(55.9, 60.8)	22.9	52.2	(48.5, 55.9)	26.0	6.117	(1.7, 10.5)	0.0068
SLE	Lupus erythematosus (local and systemic)	55464009	Systemic lupus erythematosus (disorder)	22	48	8	23	338	557	338	1.000	(0.986, 1)	0.607	(0.565, 0.647)	0.755	459	307	82.4 (79.0, 85.5)	90.8 (87.2, 93.7)	-0.084	(-0.131, -0.0377)	0.00073	41.9	(40.5, 43.3)	16.7	40.6	(38.8, 42.3)	16.2	1.281	(-0.943, 3.51)	0.26
SVT	Supraventricular tachycardia	6456007	Supraventricular tachycardia (disorder)	8	20	5	11	1751	1794	1754	0.998	(0.995, 1)	0.976	(0.968, 0.982)	0.987	1072	1045	59.8 (57.4, 62.0)	59.6 (57.2, 61.9)	0.002	(-0.0311, 0.0346)	0.94	53.3	(52.3, 54.3)	22.1	53.2	(52.2, 54.2)	22.1	0.110	(-1.34, 1.56)	0.88
Subarach	subarachnoid ahemorrhage	21454007	Subarachnoid intracranial hemorrhage (disorder)	7	30	16	73	690	697	714	0.966	(0.95, 0.978)	0.990	(0.978, 0.996)	0.978	395	404	56.7 (52.9, 60.4)	56.6 (52.9, 60.3)	0.001	(-0.0517, 0.0535)	1	53.4	(52, 54.9)	19.6	53.6	(52.1, 55)	19.8	-0.170	(-2.23, 1.89)	0.87
TB	tuberculosis	56717001	Tuberculosis (disorder)	152	356	155	348	3150	3228	3155	0.998	(0.996, 0.999)	0.976	(0.97, 0.981)	0.987	1668	1634	51.7 (49.9, 53.4)	51.8 (50.0, 53.5)	-0.001	(-0.026, 0.0237)	0.94	30.5	(29.9, 31.1)	18.2	30.5	(29.9, 31.2)	18.2	-0.041	(-0.933, 0.851)	0.93
TIA	TIA	266257000	Transient ischemic attack (disorder)	10	40	10	36	6195	6389	6254	0.991	(0.988, 0.993)	0.970	(0.965, 0.974)	0.980	3376	3304	52.8 (51.6, 54.1)	52.8 (51.6, 54.1)	0.000	(-0.0174, 0.0176)	1	72.1	(71.7, 72.4)	13.6	72.3	(72, 72.7)	13.6	-0.251	(-0.725, 0.224)	0.3
VT	Ventricular tachycardia	25569003	Ventricular tachycardia (disorder)	4	9	5	9	321	355	330	0.973	(0.947, 0.987)	0.904	(0.868, 0.932)	0.937	138	126	38.9 (33.8, 44.2)	38.2 (32.9, 43.7)	0.007	(-0.0689, 0.0828)	0.91	63.5	(61.5, 65.6)	19.4	63.5	(61.4, 65.6)	19.4	0.031	(-2.88, 2.94)	0.98
acne	Acne	11381005	Acne vulgaris (disorder)	27	56	26	51	34447	34476	34451	1.000	(1, 1)	0.999	(0.999, 0.999)	1.000	20696	20682	60.0 (59.5, 60.5)	60.0 (59.5, 60.6)	0.000	(-0.00737, 0.00731)	1	22.0	(21.9, 22.1)	9.1	22.0	(21.9, 22.1)	9.1	0.003	(-0.132, 0.139)	0.96
actinic_keratosis	Actinic keratosis	201101007	Actinic keratosis (disorder)	3	9	2	10	7805	7913	7861	0.993	(0.991, 0.995)	0.986	(0.983, 0.989)	0.990	3480	3456	44.0 (42.9, 45.1)	44.0 (42.9, 45.1)	0.000	(-0.0155, 0.0158)	1	68.6	(68.3, 68.9)	12.8	68.6	(68.3, 68.8)	12.9	0.056	(-0.346, 0.457)	0.79
agranulocytosis	Agranulocytosis	303011007	Neutropenic disorder (disorder)	11	47	14	53	82	1348	92	0.891	(0.805, 0.944)	0.061	(0.0489, 0.0753)	0.114	826	55	61.3 (58.6, 63.9)	59.8 (49.0, 69.9)	0.015	(-0.0944, 0.124)	0.86	47.6	(46.5, 48.7)	20.5	49.5	(44.8, 54.1)	22.4	-1.835	(-6.59, 2.92)	0.45
alc_problems	Alcohol Problems	82782008	Toxic effect of ethyl alcohol (disorder)	70	215	14	47	713	20024	1676	0.425	(0.402, 0.45)	0.036	(0.0331, 0.0383)	0.066	7814	659	39.0 (38.3, 39.7)	39.3 (37.0, 41.7)	-0.003	(-0.0276, 0.0217)	0.83	40.5	(40.3, 40.8)	16.6	31.8	(31, 32.7)	17.0	8.679	(7.83, 9.52)	<0.0001
allergic_rhinitis	Allergic and chronic rhinitis	61582004	Allergic rhinitis (disorder)	25	67	6	30	42642	53645	42642	1.000	(1, 1)	0.795	(0.791, 0.798)	0.886	28378	22644	52.9 (52.5, 53.3)	53.1 (52.6, 53.6)	-0.002	(-0.0084, 0.00434)	0.54	32.2	(32, 32.4)	20.2	29.6	(29.4, 29.8)	18.8	2.612	(2.37, 2.86)	<0.0001
alopecia_areata	Alopecia areata	68225006	Alopecia areata (disorder)	4	14	3	12	1733	1765	1733	1.000	(0.997, 1)	0.982	(0.974, 0.987)	0.991	945	928	53.5 (51.2, 55.9)	53.5 (51.2, 55.9)	0.000	(-0.0332, 0.0331)	1	31.9	(31.2, 32.7)	16.1	31.7	(31, 32.5)	15.9	0.156	(-0.902, 1.21)	0.77
anal_fissure	Procedure for Anal fissure, Anal fissure	30037006	Anal fissure (disorder)	5	10	4	9	7604	7607	7604	1.000	(0.999, 1)	1.000	(0.999, 1)	1.000	4296	4294	56.5 (55.4, 57.6)	56.5 (55.3, 57.6)	0.000	(-0.0158, 0.0158)	1	35.4	(35, 35.8)	17.1	35.4	(35, 35.7)	17.1	0.007	(-0.536, 0.551)	0.98
angiodysplasia_colon	Angiodysplasia of colon	197244008	Angiodysplasia of colon (disorder)	1	1	1	1	96	96	96	1.000	(0.952, 1)	1.000	(0.952, 1)	1.000	50	50	52.1 (41.6, 62.4)	52.1 (41.6, 62.4)	0.000	(-0.141, 0.141)	1	68.3	(65.4, 71.2)	14.1	68.3	(65.4, 71.2)	14.1	0.000	(-4.03, 4.03)	1
ank_spond	Ankylosing spondylitis	9631008	Ankylosing spondylitis (disorder)	3	16	3	15	620	624	624	0.994	(0.983, 0.998)	0.994	(0.983, 0.998)	0.994	181	178	29.0 (25.5, 32.7)	28.5 (25.0, 32.2)	0.005	(-0.047, 0.0566)	0.9	37.9	(36.6, 39.1)	15.8	37.7	(36.5, 38.9)	15.9	0.172	(-1.59, 1.93)	0.85
anorectal_fistula	Procedure for Anorectal fistula, Anorectal fistula	197150008	Anal fissure and fistula (disorder)	6	18	1	3	199	792	199	1.000	(0.976, 1)	0.251	(0.222, 0.283)	0.402	295	99	37.2 (33.9, 40.7)	49.7 (42.6, 56.9)	-0.125	(-0.205, -0.0447)	0.0017	41.6	(40.4, 42.8)	17.0	38.7	(36.2, 41.2)	17.9	2.946	(0.183, 5.71)	0.037
anorectal_prolapse	Procedure for Anorectal prolapse, Anorectal prolapse	57773001	Rectal prolapse (disorder)	10	40	5	15	872	935	872	1.000	(0.995, 1)	0.933	(0.914, 0.947)	0.965	724	665	77.4 (74.6, 80.1)	76.3 (73.3, 79.1)	0.012	(-0.0283, 0.0518)	0.59	57.7	(55.9, 59.6)	28.3	57.8	(55.8, 59.7)	29.0	-0.024	(-2.67, 2.62)	0.99
ant_uveitis	anterior uveitis	410692006	Anterior uveitis (disorder)	28	65	27	71	1934	2440	2014	0.960	(0.951, 0.968)	0.793	(0.776, 0.808)	0.868	1211	974	49.6 (47.6, 51.6)	48.4 (46.2, 50.6)	0.013	(-0.0173, 0.0426)	0.42	46.7	(46, 47.5)	20.0	45.7	(44.8, 46.5)	19.4	1.066	(-0.0934, 2.23)	0.072
anxiety	Anxiety disorders	197480006	Anxiety disorder (disorder)	51	161	39	133	47350	58636	51202	0.925	(0.922, 0.927)	0.808	(0.804, 0.811)	0.862	37192	32116	63.4 (63.0, 63.8)	62.7 (62.3, 63.1)	0.007	(0.0013, 0.0128)	0.016	37.9	(37.8, 38)	17.3	38.0	(37.8, 38.1)	17.1	-0.095	(-0.299, 0.109)	0.36
aplastic	Aplastic anaemias	306058006	Aplastic anemia (disorder)	26	112	15	65	37	244	37	1.000	(0.883, 1)	0.152	(0.11, 0.204)	0.263	139	27	57.0 (50.5, 63.3)	73.0 (55.9, 86.2)	-0.160	(-0.332, 0.0115)	0.096	62.6	(59.9, 65.4)	21.9	45.3	(36.2, 54.4)	27.3	17.332	(7.86, 26.8)	0.00062
appendicitis	Appendicitis, Procedure for Appendicitis	74400008	Appendicitis (disorder)	19	47	15	27	2030	18816	2030	1.000	(0.998, 1)	0.108	(0.104, 0.112)	0.195	10366	994	55.1 (54.4, 55.8)	49.0 (46.8, 51.2)	0.061	(0.0381, 0.0844)	<0.0001	23.6	(23.4, 23.8)	14.9	28.2	(27.4, 29)	17.8	-4.592	(-5.39, -3.79)	<0.0001
aspiration_pneumo	Aspiration pneumonitis	155597006	Aspiration pneumonitis (disorder)	16	53	10	28	569	632	569	1.000	(0.992, 1)	0.900	(0.874, 0.922)	0.948	292	267	46.2 (42.3, 50.2)	46.9 (42.8, 51.1)	-0.007	(-0.0654, 0.051)	0.85	67.6	(65.7, 69.4)	23.5	70.0	(68.2, 71.8)	21.9	-2.460	(-5.03, 0.111)	0.061
asthma	Asthma	195967001	Asthma (disorder)	27	73	36	102	53993	54536	55552	0.972	(0.971, 0.973)	0.990	(0.989, 0.991)	0.981	29103	29662	53.4 (52.9, 53.8)	53.4 (53.0, 53.8)	0.000	(-0.00621, 0.00561)	0.92	26.0	(25.8, 26.2)	22.3	26.2	(26, 26.4)	22.5	-0.247	(-0.511, 0.0183)	0.068
autism	Autism and Asperger's syndrome	408856003	Autistic disorder (disorder)	8	36	5	14	265	1314	265	1.000	(0.982, 1)	0.202	(0.18, 0.225)	0.336	325	75	24.7 (22.4, 27.2)	28.3 (23.0, 34.1)	-0.036	(-0.097, 0.0256)	0.25	18.5	(17.8, 19.3)	14.1	15.6	(13.9, 17.3)	14.0	2.959	(1.11, 4.81)	0.0018
autoimm_liver	Autoimmune liver disease	128241005	Inflammatory disease of liver (disorder)	4	12	65	154	131	271	2866	0.046	(0.0385, 0.0542)	0.483	(0.423, 0.545)	0.084	204	1234	75.3 (69.7, 80.3)	43.1 (41.2, 44.9)	0.322	(0.266, 0.379)	<0.0001	54.9	(52.7, 57.1)	18.4	35.7	(35, 36.3)	17.5	19.234	(16.9, 21.5)	<0.0001
autonomic_neuro	autonomic neuropathy	15241006	Disorder of autonomic nervous system (disorder)	34	109	47	159	276	782	765	0.361	(0.327, 0.396)	0.353	(0.32, 0.388)	0.357	461	410	59.0 (55.4, 62.4)	53.6 (50.0, 57.2)	0.054	(0.0029, 0.104)	0.038	53.1	(51.8, 54.5)	19.2	45.6	(44.1, 47.2)	21.9	7.517	(5.46, 9.57)	<0.0001
av_block_1	Atrioventricular block, first degree	270492004	First degree atrioventricular block (disorder)	2	6	1	3	197	218	197	1.000	(0.976, 1)	0.904	(0.855, 0.938)	0.949	72	63	33.0 (26.8, 39.7)	32.0 (25.5, 39.0)	0.010	(-0.0846, 0.106)	0.9	71.7	(69.7, 73.8)	15.2	71.6	(69.4, 73.7)	15.5	0.182	(-2.78, 3.15)	0.9
av_block_2	Atrioventricular block, second degree	195042002	Second degree atrioventricular block (disorder)	7	26	3	12	68	108	68	1.000	(0.933, 1)	0.630	(0.531, 0.719)	0.773	43	25	39.8 (30.5, 49.7)	36.8 (25.4, 49.3)	0.031	(-0.129, 0.19)	0.81	64.3	(59.9, 68.6)	22.8	66.1	(60.9, 71.4)	21.9	-1.893	(-8.7, 4.91)	0.58
av_block_3	Atrioventricular block, complete	27885002	Complete atrioventricular block (disorder)	3	17	2	11	94	112	98	0.959	(0.893, 0.987)	0.839	(0.755, 0.899)	0.895	43	36	38.4 (29.4, 48.1)	36.7 (27.2, 47.1)	0.017	(-0.124, 0.157)	0.92	72.6	(69.2, 76)	18.4	71.3	(67.2, 75.3)	20.2	1.317	(-3.97, 6.61)	0.62
b12_def	Vitamin B12 deficiency anaemia, Vitamin B12 deficiency	190634004	Cobalamin deficiency (disorder)	23	83	1	3	4768	7379	4768	1.000	(0.999, 1)	0.646	(0.635, 0.657)	0.785	4785	3105	64.8 (63.7, 65.9)	65.1 (63.7, 66.5)	-0.003	(-0.0203, 0.0148)	0.77	59.3	(58.8, 59.7)	20.9	58.1	(57.5, 58.7)	21.2	1.139	(0.37, 1.91)	0.0037
barretts	Barrett's oesophagus	302914006	Barrett's esophagus (disorder)	2	21	1	17	1546	1590	1546	1.000	(0.997, 1)	0.972	(0.963, 0.98)	0.986	587	568	36.9 (34.5, 39.3)	36.7 (34.3, 39.2)	0.002	(-0.0326, 0.0362)	0.95	63.4	(62.7, 64.2)	15.4	63.3	(62.6, 64.1)	15.3	0.069	(-1.01, 1.15)	0.9
bells	Bell's (facial) palsy	193093009	Bell's palsy (disorder)	1	4	2	7	2257	2257	2452	0.920	(0.909, 0.931)	1.000	(0.998, 1)	0.959	1119	1213	49.6 (47.5, 51.7)	49.5 (47.5, 51.5)	0.001	(-0.0279, 0.0301)	0.96	42.1	(41.2, 42.9)	20.8	41.9	(41, 42.7)	20.8	0.238	(-0.949, 1.42)	0.69
benign_brain	Benign neoplasm of brain and other parts of central nervous system	92030004	Benign neoplasm of brain (disorder)	36	121	8	21	275	857	275	1.000	(0.983, 1)	0.321	(0.29, 0.353)	0.486	541	164	63.1 (59.8, 66.4)	59.6 (53.6, 65.5)	0.035	(-0.0339, 0.104)	0.33	54.0	(52.7, 55.3)	19.9	45.6	(43.3, 48)	19.7	8.396	(5.71, 11.1)	<0.0001
benign_colon	Benign neoplasm of colon, rectum, anus and anal canal	92065004	Benign neoplasm of colon (disorder)	22	61	8	25	99	4904	99	1.000	(0.953, 1)	0.020	(0.0165, 0.0246)	0.040	2169	39	44.2 (42.8, 45.6)	39.4 (29.7, 49.7)	0.048	(-0.054, 0.151)	0.39	62.0	(61.6, 62.4)	14.6	65.5	(63.1, 67.9)	11.9	-3.519	(-5.93, -1.11)	0.0047
benign_ovary	Benign neoplasm of ovary	92260003	Benign neoplasm of ovary (disorder)	23	73	3	7	276	10763	276	1.000	(0.983, 1)	0.026	(0.0228, 0.0289)	0.050	10748	276	99.9 (99.8, 99.9)	100.0 (98.7, 100.0)	-0.001	(-0.00349, 0.000705)	1	32.2	(32, 32.5)	13.5	37.6	(35.8, 39.3)	15.0	-5.340	(-7.14, -3.54)	<0.0001
benign_stomach	Benign neoplasm of stomach and duodenum	92411005	Benign neoplasm of stomach (disorder)	14	46	6	21	37	607	37	1.000	(0.883, 1)	0.061	(0.0438, 0.0838)	0.115	388	20	63.9 (60.0, 67.7)	54.1 (36.9, 70.5)	0.099	(-0.0807, 0.278)	0.3	65.2	(64, 66.4)	14.5	62.7	(56.5, 68.9)	18.7	2.519	(-3.8, 8.84)	0.43
benign_uterus	Benign neoplasm and polyp of uterus	92470003	Benign neoplasm of uterus (disorder)	7	22	20	59	211	1377	5409	0.039	(0.0341, 0.0446)	0.153	(0.135, 0.174)	0.062	1374	5408	99.8 (99.4, 100.0)	100.0 (99.9, 100.0)	-0.002	(-0.00494, 0.000951)	0.036	51.6	(50.9, 52.4)	14.1	44.9	(44.6, 45.1)	9.9	6.736	(5.95, 7.53)	<0.0001
blind	blindness	397540003	Visual impairment (disorder)	58	149	7	20	1263	4057	1263	1.000	(0.996, 1)	0.311	(0.297, 0.326)	0.475	2292	717	56.5 (55.0, 58.0)	56.8 (54.0, 59.5)	-0.003	(-0.0346, 0.0291)	0.89	64.1	(63.3, 64.9)	25.7	64.7	(63.2, 66.1)	26.2	-0.565	(-2.21, 1.08)	0.5
bronchiectasis	Bronchiectasis	12295008	Bronchiectasis (disorder)	5	9	7	14	1679	1679	1684	0.997	(0.993, 0.999)	1.000	(0.997, 1)	0.999	948	952	56.5 (54.1, 58.9)	56.5 (54.1, 58.9)	-0.001	(-0.0348, 0.0334)	1	59.0	(57.9, 60)	22.0	58.9	(57.8, 60)	22.0	0.068	(-1.42, 1.55)	0.93
carpal_tunnel	Procedure for carpal tunnel syndrome, carpal tunnel syndrome	57406009	Carpal tunnel syndrome (disorder)	5	13	1	6	9862	9947	9862	1.000	(1, 1)	0.991	(0.989, 0.993)	0.996	6910	6857	69.5 (68.6, 70.4)	69.5 (68.6, 70.4)	-0.001	(-0.0135, 0.0123)	0.94	52.1	(51.8, 52.5)	17.0	52.1	(51.7, 52.4)	16.9	0.050	(-0.422, 0.523)	0.83
cataract	cataract	193570009	Cataract (disorder)	225	629	58	152	16407	23404	16502	0.994	(0.993, 0.995)	0.701	(0.695, 0.707)	0.822	13981	9919	59.7 (59.1, 60.4)	60.1 (59.4, 60.9)	-0.004	(-0.0135, 0.00611)	0.46	70.0	(69.8, 70.2)	16.8	72.9	(72.7, 73.1)	14.2	-2.911	(-3.22, -2.6)	<0.0001
cerebral_palsy	Cerebral Palsy	128188000	Cerebral palsy (disorder)	78	221	17	56	342	3207	342	1.000	(0.986, 1)	0.107	(0.0963, 0.118)	0.193	1591	146	49.6 (47.9, 51.4)	42.7 (37.4, 48.1)	0.069	(0.0124, 0.126)	0.017	50.3	(49.3, 51.3)	28.6	8.4	(6.41, 10.4)	18.8	41.912	(39.7, 44.1)	<0.0001
cholangitis	Cholangitis	82403002	Cholangitis (disorder)	13	16	28	47	356	357	3056	0.116	(0.105, 0.129)	0.997	(0.982, 1)	0.209	197	1989	55.2 (49.9, 60.4)	65.1 (63.4, 66.8)	-0.099	(-0.155, -0.0432)	0.00028	66.0	(64, 67.9)	19.0	55.8	(55.1, 56.5)	19.8	10.189	(8.09, 12.3)	<0.0001
cholecystitis	Cholecystitis	82403002	Cholangitis (disorder)	14	33	28	47	2706	2800	3056	0.885	(0.874, 0.896)	0.966	(0.959, 0.973)	0.924	1851	1989	66.1 (64.3, 67.9)	65.1 (63.4, 66.8)	0.010	(-0.0145, 0.0349)	0.43	55.3	(54.6, 56.1)	19.7	55.8	(55.1, 56.5)	19.8	-0.446	(-1.46, 0.565)	0.39
cholelithiasis	Cholelithiasis, Procedure for Cholelithiasis	266474003	Calculus in biliary tract (disorder)	27	85	22	75	7681	8643	7681	1.000	(0.999, 1)	0.889	(0.882, 0.895)	0.941	6263	5582	72.5 (71.5, 73.4)	72.7 (71.7, 73.7)	-0.002	(-0.0159, 0.0117)	0.78	54.8	(54.4, 55.2)	18.5	55.5	(55.1, 55.9)	18.5	-0.702	(-1.27, -0.133)	0.016
chr_cystitis	Non-acute cystitis	33655002	Chronic cystitis (disorder)	7	16	7	16	355	357	362	0.981	(0.959, 0.992)	0.994	(0.978, 0.999)	0.987	309	315	86.6 (82.6, 89.9)	87.0 (83.1, 90.3)	-0.005	(-0.0569, 0.0477)	0.94	49.0	(46.8, 51.2)	21.0	49.3	(47.1, 51.5)	21.0	-0.326	(-3.4, 2.74)	0.83
chr_hep	Chronic viral hepatitis	10295004	Chronic viral hepatitis (disorder)	33	67	4	10	185	1698	185	1.000	(0.975, 1)	0.109	(0.0947, 0.125)	0.196	687	66	40.5 (38.1, 42.8)	35.7 (28.8, 43.0)	0.048	(-0.028, 0.124)	0.24	37.7	(37.1, 38.3)	12.8	39.3	(37.5, 41.1)	12.2	-1.610	(-3.48, 0.256)	0.09
chronic_fatigue	Postviral fatigue syndrome, neurasthenia and fibromyalgia	52702003	Chronic fatigue syndrome (disorder)	19	57	4	14	1321	30115	1321	1.000	(0.996, 1)	0.044	(0.0416, 0.0463)	0.084	21063	970	69.9 (69.4, 70.5)	73.4 (71.0, 75.8)	-0.035	(-0.0596, -0.0101)	0.0074	43.5	(43.3, 43.8)	19.8	34.4	(33.6, 35.2)	15.0	9.123	(8.28, 9.96)	<0.0001
cin_cervical	Carcinoma in situ_cervical	285636001	Cervical intraepithelial neoplasia (disorder)	17	51	5	23	5589	6583	5589	1.000	(0.999, 1)	0.849	(0.84, 0.858)	0.918	6579	5587	99.9 (99.8, 100.0)	100.0 (99.9, 100.0)	0.000	(-0.00119, 0.00069)	0.83	32.3	(32.1, 32.6)	9.7	32.1	(31.8, 32.4)	9.6	0.227	(-0.116, 0.57)	0.19
cirrhosis	Liver fibrosis, sclerosis and cirrhosis	19943007	Cirrhosis of liver (disorder)	39	86	32	63	854	1265	953	0.896	(0.875, 0.914)	0.675	(0.648, 0.701)	0.770	467	438	36.9 (34.3, 39.6)	46.0 (42.8, 49.2)	-0.090	(-0.133, -0.0482)	<0.0001	54.6	(53.8, 55.4)	14.6	58.2	(57.3, 59.1)	14.1	-3.577	(-4.78, -2.37)	<0.0001
coeliac	Coeliac disease	396331005	Celiac disease (disorder)	11	56	4	43	1165	1182	1165	1.000	(0.996, 1)	0.986	(0.977, 0.991)	0.993	798	789	67.5 (64.8, 70.2)	67.7 (65.0, 70.4)	-0.002	(-0.0408, 0.0366)	0.95	39.0	(37.8, 40.3)	21.7	38.8	(37.6, 40)	21.7	0.224	(-1.53, 1.98)	0.8
collapsed_vert	Procedure for Collapsed vertebra, Collapsed vertebra	84138006	Collapse of vertebra (disorder)	33	72	6	12	259	1213	259	1.000	(0.982, 1)	0.214	(0.191, 0.238)	0.352	840	185	69.2 (66.6, 71.8)	71.4 (65.5, 76.8)	-0.022	(-0.085, 0.0414)	0.54	71.9	(70.9, 72.9)	17.6	73.0	(71.2, 74.9)	14.9	-1.178	(-3.25, 0.898)	0.27
congenital_septal	Congenital malformations of cardiac septa, Procedure for Congenital malformations of cardiac septa	253273004	Cardiac septal defects (disorder)	30	119	24	80	865	1001	869	0.995	(0.987, 0.999)	0.864	(0.841, 0.884)	0.925	542	484	54.1 (51.0, 57.3)	55.7 (52.3, 59.0)	-0.016	(-0.0618, 0.0308)	0.53	16.5	(15.1, 17.8)	21.8	13.5	(12.1, 14.8)	20.1	3.019	(1.12, 4.92)	0.0018
crohns	Crohn's disease	34000006	Crohn's disease (disorder)	15	60	11	54	1307	1308	1307	1.000	(0.996, 1)	0.999	(0.995, 1)	1.000	695	694	53.1 (50.4, 55.9)	53.1 (50.4, 55.8)	0.000	(-0.0383, 0.039)	1	36.9	(35.9, 38)	18.6	37.0	(36, 38)	18.6	-0.012	(-1.44, 1.41)	0.99
dcm	Dilated cardiomyopathy	399020009	Congestive cardiomyopathy (disorder)	4	11	5	12	264	264	264	1.000	(0.982, 1)	1.000	(0.982, 1)	1.000	65	65	24.6 (19.5, 30.3)	24.6 (19.5, 30.3)	0.000	(-0.0735, 0.0735)	1	56.2	(54.3, 58)	15.5	56.2	(54.3, 58)	15.5	0.000	(-2.64, 2.64)	1
deaf	Hearing loss, Procedure for Hearing loss	15188001	Hearing loss (disorder)	95	232	59	146	25930	30594	26071	0.995	(0.994, 0.995)	0.848	(0.843, 0.852)	0.915	15540	13147	50.8 (50.2, 51.4)	50.4 (49.8, 51.0)	0.004	(-0.00463, 0.012)	0.39	52.7	(52.4, 53)	26.5	52.3	(52, 52.6)	26.4	0.348	(-0.0892, 0.785)	0.12
delirium	Delirium, not induced by alcohol and other psychoactive substances	2776000	Delirium (disorder)	21	65	17	44	1614	1739	1805	0.894	(0.879, 0.908)	0.928	(0.915, 0.94)	0.911	1025	1059	58.9 (56.6, 61.3)	58.7 (56.4, 61.0)	0.003	(-0.0303, 0.0357)	0.9	78.3	(77.5, 79)	16.4	77.8	(77, 78.6)	16.6	0.451	(-0.637, 1.54)	0.42
dementia	Dementia	52448006	Dementia (disorder)	43	115	37	138	8235	10061	8668	0.950	(0.945, 0.954)	0.819	(0.811, 0.826)	0.879	6363	5503	63.2 (62.3, 64.2)	63.5 (62.5, 64.5)	-0.002	(-0.0164, 0.0115)	0.74	80.9	(80.7, 81.1)	10.8	79.7	(79.4, 80)	13.6	1.218	(0.862, 1.57)	<0.0001
depression	Depression	35489007	Depressive disorder (disorder)	71	179	62	179	64421	66587	66154	0.974	(0.973, 0.975)	0.967	(0.966, 0.969)	0.971	41564	41954	62.4 (62.1, 62.8)	63.4 (63.1, 63.8)	-0.010	(-0.0152, -0.00477)	0.00017	38.7	(38.5, 38.8)	17.3	38.2	(38.1, 38.4)	17.1	0.433	(0.248, 0.618)	<0.0001
dermatitis	Dermatitis (atopc/contact/other/unspecified)	43116000	Eczema (disorder)	139	436	19	48	39557	73616	39587	0.999	(0.999, 0.999)	0.537	(0.534, 0.541)	0.699	41893	22344	56.9 (56.5, 57.3)	56.4 (56.0, 56.9)	0.005	(-0.00143, 0.0107)	0.13	33.0	(32.8, 33.2)	23.8	31.1	(30.9, 31.4)	24.8	1.840	(1.54, 2.14)	<0.0001
diab_eye	diabetic ophthalmic complications	25093002	Disorder of eye due to diabetes mellitus (disorder)	35	165	38	180	8438	8867	8447	0.999	(0.998, 0.999)	0.952	(0.947, 0.956)	0.975	3885	3703	43.8 (42.8, 44.9)	43.8 (42.8, 44.9)	0.000	(-0.0151, 0.0147)	0.99	61.9	(61.6, 62.3)	16.3	62.0	(61.6, 62.3)	16.4	-0.015	(-0.502, 0.472)	0.95
diverticuli	Procedure for Diverticular disease of intestine (acute and chronic), Diverticular disease of intestine (acute and chronic)	397881000	Diverticular disease (disorder)	27	76	14	40	10218	12419	10218	1.000	(1, 1)	0.823	(0.816, 0.829)	0.903	7281	5879	58.6 (57.8, 59.5)	57.5 (56.6, 58.5)	0.011	(-0.00209, 0.0239)	0.1	66.5	(66.3, 66.8)	13.2	67.3	(67, 67.5)	12.7	-0.763	(-1.1, -0.424)	<0.0001
dm_neuro	diabetic neurological complications	230572002	Neuropathy due to diabetes mellitus (disorder)	23	123	17	85	986	1264	1012	0.974	(0.962, 0.983)	0.780	(0.756, 0.802)	0.866	554	457	43.8 (41.1, 46.6)	45.2 (42.1, 48.3)	-0.013	(-0.0553, 0.0287)	0.55	64.6	(63.8, 65.4)	14.3	64.0	(63.1, 64.9)	14.5	0.626	(-0.566, 1.82)	0.3
downs	Down's syndrome	41040004	Complete trisomy 21 syndrome (disorder)	4	20	2	12	211	211	211	1.000	(0.978, 1)	1.000	(0.978, 1)	1.000	104	104	49.3 (42.4, 56.2)	49.3 (42.4, 56.2)	0.000	(-0.0954, 0.0954)	1	6.8	(3.8, 9.77)	22.0	6.8	(3.8, 9.77)	22.0	0.000	(-4.2, 4.2)	1
dysmenorrhoea	Dysmenorrhoea	266599000	Dysmenorrhea (disorder)	6	23	5	20	9973	10020	9973	1.000	(1, 1)	0.995	(0.994, 0.997)	0.998	10018	9971	100.0 (99.9, 100.0)	100.0 (99.9, 100.0)	0.000	(-0.000392, 0.000394)	1	25.9	(25.7, 26.1)	10.5	25.9	(25.7, 26.1)	10.5	0.005	(-0.286, 0.295)	0.97
eating_dz	Anorexia and bulimia nervosa	72366004	Eating disorder (disorder)	6	16	15	38	2056	2056	3103	0.663	(0.646, 0.679)	1.000	(0.998, 1)	0.797	1858	2747	90.4 (89.0, 91.6)	88.5 (87.4, 89.6)	0.018	(0.00104, 0.0358)	0.041	26.9	(26.2, 27.7)	17.4	25.7	(25.1, 26.2)	16.1	1.230	(0.288, 2.17)	0.01
endometrial_hyper	Endometrial hyperplasia and hypertrophy	237072009	Endometrial hyperplasia (disorder)	7	20	4	11	164	334	164	1.000	(0.971, 1)	0.491	(0.436, 0.546)	0.659	334	164	100.0 (98.9, 100.0)	100.0 (97.8, 100.0)	0.000	(0, 0)	-	49.7	(48.2, 51.1)	13.7	53.9	(51.8, 56.1)	13.9	-4.274	(-6.87, -1.68)	0.0013
endometriosis	Procedure for Endometriosis, Endometriosis	129103003	Endometriosis (disorder)	26	66	24	58	3293	3318	3293	1.000	(0.999, 1)	0.992	(0.989, 0.995)	0.996	3316	3291	99.9 (99.8, 100.0)	99.9 (99.8, 100.0)	0.000	(-0.00119, 0.00119)	1	33.8	(33.4, 34.1)	9.4	33.8	(33.5, 34.1)	9.4	-0.018	(-0.47, 0.433)	0.94
epilepsy	Epilepsy	84757009	Epilepsy (disorder)	105	264	55	169	5967	6712	5981	0.998	(0.996, 0.999)	0.889	(0.881, 0.896)	0.940	3300	2902	49.2 (48.0, 50.4)	48.5 (47.2, 49.8)	0.006	(-0.0111, 0.024)	0.48	32.7	(32.2, 33.3)	23.8	31.0	(30.4, 31.6)	23.0	1.760	(0.946, 2.57)	<0.0001
essential_tremor	Benign essential tremor	609558009	Essential tremor (disorder)	2	2	2	2	915	915	915	1.000	(0.995, 1)	1.000	(0.995, 1)	1.000	458	458	50.1 (46.8, 53.3)	50.1 (46.8, 53.3)	0.000	(-0.0458, 0.0458)	1	58.2	(56.8, 59.6)	21.7	58.2	(56.8, 59.6)	21.7	0.000	(-1.99, 1.99)	1
fatty_liver	Fatty Liver	197321007	Steatosis of liver (disorder)	3	9	4	11	2256	2256	4058	0.556	(0.54, 0.571)	1.000	(0.998, 1)	0.715	976	1873	43.3 (41.2, 45.3)	46.2 (44.6, 47.7)	-0.029	(-0.0548, -0.00303)	0.029	53.1	(52.5, 53.7)	13.9	52.9	(52.5, 53.3)	14.2	0.224	(-0.498, 0.947)	0.54
female_genital_prolapse	Female genital prolapse, Procedure for Female genital prolapse	73998008	Prolapse of female genital organs (disorder)	66	183	36	85	5977	7468	5985	0.999	(0.997, 0.999)	0.800	(0.791, 0.809)	0.889	7455	5980	99.8 (99.7, 99.9)	99.9 (99.8, 100.0)	-0.001	(-0.00225, 0.000441)	0.23	58.4	(58.1, 58.8)	15.5	59.4	(59, 59.8)	15.3	-0.983	(-1.51, -0.459)	0.00024
female_infertility	Possible diagnosis of Female Infertility, Female Infertility	6738008	Female infertility (disorder)	27	53	23	49	2124	5108	2166	0.981	(0.974, 0.986)	0.416	(0.402, 0.429)	0.584	4298	2032	84.1 (83.1, 85.1)	93.8 (92.7, 94.8)	-0.097	(-0.111, -0.0821)	<0.0001	32.2	(32, 32.4)	6.3	32.4	(32.1, 32.6)	6.4	-0.150	(-0.471, 0.171)	0.36
fibromatosis	Procedure for Fibromatoses, Fibromatoses	274142002	Dupuytren's contracture (disorder)	21	57	4	12	2743	3163	2743	1.000	(0.998, 1)	0.867	(0.855, 0.879)	0.929	1040	882	32.9 (31.2, 34.5)	32.2 (30.4, 33.9)	0.007	(-0.017, 0.0315)	0.57	61.7	(61.2, 62.2)	13.5	62.4	(61.9, 62.9)	13.1	-0.646	(-1.33, 0.0352)	0.063
folatedef	Folic acid deficiency, Folate deficiency anaemia	190633005	Folic acid deficiency (disorder)	8	29	1	3	1904	2264	1904	1.000	(0.997, 1)	0.841	(0.825, 0.856)	0.914	1466	1221	64.8 (62.7, 66.7)	64.1 (61.9, 66.3)	0.006	(-0.0234, 0.0359)	0.7	55.8	(54.9, 56.7)	22.1	55.1	(54.1, 56.1)	22.0	0.724	(-0.62, 2.07)	0.29
fracture_hip	Fracture of hip, Procedure for Fracture of hip	700097003	Fracture of bone of hip region (disorder)	84	141	65	114	4261	4511	4441	0.959	(0.953, 0.965)	0.945	(0.937, 0.951)	0.952	3219	3123	71.4 (70.0, 72.7)	70.3 (69.0, 71.7)	0.010	(-0.00868, 0.0294)	0.29	76.8	(76.2, 77.3)	18.1	76.4	(75.9, 77)	18.6	0.346	(-0.416, 1.11)	0.37
glaucoma	glaucoma	23986001	Glaucoma (disorder)	17	61	45	133	6074	6096	6393	0.950	(0.944, 0.955)	0.996	(0.994, 0.998)	0.973	3242	3408	53.2 (51.9, 54.4)	53.3 (52.1, 54.5)	-0.001	(-0.0189, 0.0164)	0.9	68.3	(68, 68.7)	15.1	68.1	(67.7, 68.5)	15.3	0.254	(-0.279, 0.787)	0.35
gout	Gout	35885006	Hyperuricemia (disorder)	29	67	9	38	197	10180	341	0.578	(0.523, 0.63)	0.019	(0.0168, 0.0223)	0.037	2384	104	23.4 (22.6, 24.3)	30.5 (25.7, 35.7)	-0.071	(-0.122, -0.0197)	0.0031	59.7	(59.4, 60)	16.6	59.2	(57.3, 61)	17.0	0.530	(-1.31, 2.37)	0.57
haemangioma	Haemangioma, any site	400210000	Hemangioma (disorder)	30	170	12	76	1910	3921	1920	0.995	(0.99, 0.997)	0.487	(0.471, 0.503)	0.654	2324	1102	59.3 (57.7, 60.8)	57.4 (55.1, 59.6)	0.019	(-0.00858, 0.0461)	0.18	37.6	(36.9, 38.3)	22.5	34.9	(33.8, 36)	24.4	2.676	(1.38, 3.97)	<0.0001
hernia_abdo	Abdominal Hernia, Procedure for Abdominal Hernia	52515009	Hernia of abdominal cavity (disorder)	247	679	129	342	17102	24950	17102	1.000	(1, 1)	0.685	(0.68, 0.691)	0.813	6784	4192	27.2 (26.6, 27.7)	24.5 (23.9, 25.2)	0.027	(0.0182, 0.0353)	<0.0001	44.9	(44.6, 45.2)	24.9	49.0	(48.6, 49.3)	24.1	-4.093	(-4.57, -3.62)	<0.0001
hernia_diaphragm	Procedure for Diaphragmatic hernia, Diaphragmatic hernia	39839004	Diaphragmatic hernia (disorder)	24	69	8	20	1147	12317	1147	1.000	(0.996, 1)	0.093	(0.0881, 0.0984)	0.170	6990	670	56.8 (55.9, 57.6)	58.4 (55.5, 61.3)	-0.017	(-0.0469, 0.0137)	0.29	58.2	(57.9, 58.6)	17.5	58.1	(57, 59.2)	18.4	0.139	(-0.968, 1.25)	0.81
hf	Heart failure	84114007	Heart failure (disorder)	71	114	30	59	8505	9825	8546	0.995	(0.993, 0.997)	0.866	(0.859, 0.872)	0.926	4780	4259	48.7 (47.7, 49.6)	49.8 (48.8, 50.9)	-0.012	(-0.0265, 0.00275)	0.11	75.0	(74.7, 75.3)	13.4	75.8	(75.5, 76.1)	13.0	-0.809	(-1.19, -0.427)	<0.0001
hidradenitis	Hidradenitis suppurativa	69741000	Hidradenitis (disorder)	2	6	2	6	935	935	935	1.000	(0.995, 1)	1.000	(0.995, 1)	1.000	696	696	74.4 (71.5, 77.2)	74.4 (71.5, 77.2)	0.000	(-0.0395, 0.0395)	1	34.4	(33.6, 35.2)	12.9	34.4	(33.6, 35.2)	12.9	0.000	(-1.17, 1.17)	1
hiv	HIV	86406008	Human immunodeficiency virus infection (disorder)	28	106	13	59	136	706	136	1.000	(0.966, 1)	0.193	(0.165, 0.224)	0.323	235	46	33.3 (29.8, 36.9)	33.8 (25.9, 42.4)	-0.005	(-0.0965, 0.0858)	0.98	35.7	(34.9, 36.5)	10.8	35.9	(34, 37.9)	11.5	-0.283	(-2.38, 1.82)	0.79
hocm	Hypertrophic Cardiomyopathy	233873004	Hypertrophic cardiomyopathy (disorder)	3	8	3	8	164	164	164	1.000	(0.971, 1)	1.000	(0.971, 1)	1.000	63	63	38.4 (30.9, 46.3)	38.4 (30.9, 46.3)	0.000	(-0.105, 0.105)	1	53.6	(50, 57.1)	23.0	53.6	(50, 57.1)	23.0	0.000	(-4.99, 4.99)	1
hodgkins	Hodgkin Lymphoma	118599009	Hodgkin's disease (disorder)	57	241	71	201	288	616	290	0.993	(0.973, 0.999)	0.468	(0.428, 0.508)	0.636	311	132	50.5 (46.5, 54.5)	45.5 (39.7, 51.4)	0.050	(-0.0224, 0.122)	0.19	49.6	(47.8, 51.3)	21.9	37.9	(35.6, 40.2)	20.0	11.669	(8.78, 14.6)	<0.0001
hydrocele	Procedure for Hydrocoele (incl infected), Hydrocoele (incl infected)	70660007	Hydrocele of tunica vaginalis (disorder)	13	55	3	11	2282	2942	2282	1.000	(0.998, 1)	0.776	(0.76, 0.791)	0.874	10	4	0.3 (0.2, 0.6)	0.2 (0.0, 0.4)	0.002	(-0.00146, 0.00475)	0.38	33.5	(32.5, 34.5)	27.8	36.7	(35.5, 37.8)	28.0	-3.232	(-4.76, -1.7)	<0.0001
hyper_nasal_turbs	Hypertrophy of nasal turbinates	17467004	Hypertrophy of nasal turbinates (disorder)	1	2	1	2	318	318	318	1.000	(0.985, 1)	1.000	(0.985, 1)	1.000	129	129	40.6 (35.1, 46.2)	40.6 (35.1, 46.2)	0.000	(-0.0763, 0.0763)	1	35.5	(33.5, 37.6)	18.6	35.5	(33.5, 37.6)	18.6	0.000	(-2.89, 2.89)	1
hypertension	hypertension (1), Hypertension (3), Secondary hypertension (4)	38341003	Hypertensive disorder, systemic arterial (disorder)	61	149	65	175	61251	63046	62639	0.978	(0.977, 0.979)	0.972	(0.97, 0.973)	0.975	33223	33501	52.7 (52.3, 53.1)	53.5 (53.1, 53.9)	-0.008	(-0.0134, -0.00233)	0.0053	59.1	(59, 59.3)	15.8	58.4	(58.3, 58.5)	16.1	0.717	(0.54, 0.893)	<0.0001
immunodef	Immunodeficiencies	234532001	Immunodeficiency disorder (disorder)	36	149	62	269	64	135	253	0.253	(0.202, 0.312)	0.474	(0.388, 0.561)	0.330	72	146	53.3 (44.6, 62.0)	57.7 (51.4, 63.9)	-0.044	(-0.153, 0.0658)	0.47	40.2	(36.3, 44)	22.8	42.3	(39.6, 45)	22.0	-2.177	(-6.91, 2.55)	0.37
intell_dz	Intellectual disability	1855002	Developmental academic disorder (disorder)	35	157	10	29	1082	3475	1128	0.959	(0.946, 0.97)	0.311	(0.296, 0.327)	0.470	1298	477	37.4 (35.7, 39.0)	42.3 (39.4, 45.2)	-0.049	(-0.0829, -0.0157)	0.0035	20.7	(20.1, 21.3)	18.5	27.7	(26.5, 28.9)	20.4	-7.046	(-8.38, -5.71)	<0.0001
intervert_disc	Procedure for Intervertebral disc disorders, Intervertebral disc disorders	36427004	Intervertebral disc disorder (disorder)	88	172	50	106	8241	9319	8562	0.963	(0.958, 0.966)	0.884	(0.878, 0.891)	0.922	4654	4318	49.9 (48.9, 51.0)	50.4 (49.4, 51.5)	-0.005	(-0.0197, 0.00987)	0.52	47.1	(46.8, 47.4)	15.7	47.6	(47.3, 48)	15.8	-0.539	(-1, -0.0765)	0.022
intracranial_htn	Idiopathic intracranial hypertension	68267002	Benign intracranial hypertension (disorder)	1	11	1	11	206	206	206	1.000	(0.977, 1)	1.000	(0.977, 1)	1.000	182	182	88.3 (83.2, 92.4)	88.3 (83.2, 92.4)	0.000	(-0.062, 0.062)	1	30.4	(28.5, 32.3)	13.8	30.4	(28.5, 32.3)	13.8	0.000	(-2.67, 2.67)	1
intrauterine_hypoxia	Intrauterine hypoxia	106012007	Hypoxia, asphyxia AND/OR other respiratory condition of fetus AND/OR newborn (disorder)	36	153	21	87	12	219	449	0.027	(0.0145, 0.0475)	0.055	(0.0299, 0.0961)	0.036	187	193	85.4 (80.0, 89.8)	43.0 (38.4, 47.7)	0.424	(0.355, 0.493)	<0.0001	21.0	(19, 22.9)	14.7	2.0	(1.11, 2.84)	9.3	18.972	(16.8, 21.1)	<0.0001
juv_arth	Juvenile arthritis	239796000	Juvenile chronic arthritis (disorder)	11	29	7	23	126	219	126	1.000	(0.963, 1)	0.575	(0.507, 0.641)	0.730	139	86	63.5 (56.7, 69.9)	68.3 (59.4, 76.3)	-0.048	(-0.157, 0.0617)	0.43	13.3	(11.9, 14.6)	10.2	13.4	(11.5, 15.3)	10.6	-0.132	(-2.43, 2.17)	0.91
keratitis	keratitis	5888003	Keratitis (disorder)	32	102	43	105	2015	3086	2107	0.956	(0.946, 0.964)	0.653	(0.636, 0.67)	0.776	1666	1159	54.0 (52.2, 55.8)	55.0 (52.9, 57.1)	-0.010	(-0.0382, 0.0178)	0.49	44.6	(43.9, 45.4)	20.8	45.0	(44.1, 45.9)	21.0	-0.404	(-1.56, 0.754)	0.49
leiomyoma	Leiomyoma of uterus	95315005	Uterine leiomyoma (disorder)	13	56	13	36	5284	5594	5295	0.998	(0.996, 0.999)	0.945	(0.938, 0.95)	0.971	5572	5294	99.6 (99.4, 99.8)	100.0 (99.9, 100.0)	-0.004	(-0.00561, -0.00188)	<0.0001	44.6	(44.4, 44.9)	10.1	44.8	(44.5, 45)	9.9	-0.145	(-0.522, 0.232)	0.45
leukaemia	Leukaemia	93143009	Leukemia, disease (disorder)	76	542	61	279	719	829	725	0.992	(0.981, 0.997)	0.867	(0.842, 0.889)	0.925	387	333	46.7 (43.2, 50.1)	45.9 (42.3, 49.6)	0.008	(-0.0435, 0.0585)	0.81	61.6	(60, 63.1)	22.7	62.0	(60.3, 63.6)	22.9	-0.383	(-2.66, 1.89)	0.74
lichen_planus	Lichen planus	4776004	Lichen planus (disorder)	10	23	11	25	1864	1864	1894	0.984	(0.977, 0.989)	1.000	(0.997, 1)	0.992	1110	1129	59.5 (57.3, 61.8)	59.6 (57.4, 61.8)	-0.001	(-0.0325, 0.0313)	1	52.0	(51.2, 52.8)	17.1	52.0	(51.3, 52.8)	17.1	-0.044	(-1.14, 1.05)	0.94
liver_alc	Alcoholic liver disease	41309000	Alcoholic liver damage (disorder)	11	25	8	17	988	1001	988	1.000	(0.995, 1)	0.987	(0.977, 0.993)	0.993	291	287	29.1 (26.3, 32.0)	29.0 (26.2, 32.0)	0.000	(-0.0399, 0.0404)	1	51.4	(50.6, 52.1)	12.7	51.3	(50.6, 52.1)	12.7	0.019	(-1.1, 1.13)	0.97
liver_fail	Hepatic failure	59927004	Hepatic failure (disorder)	27	92	7	19	92	705	109	0.844	(0.759, 0.904)	0.130	(0.107, 0.158)	0.226	315	43	44.7 (41.0, 48.4)	39.4 (30.2, 49.3)	0.052	(-0.0518, 0.156)	0.36	41.3	(39.9, 42.8)	20.0	52.5	(49, 56.1)	18.8	-11.206	(-15.1, -7.35)	<0.0001
macula_degen	macular degeneration	267718000	Age-related macular degeneration (disorder)	9	47	3	29	3485	4579	3485	1.000	(0.999, 1)	0.761	(0.748, 0.773)	0.864	2932	2269	64.0 (62.6, 65.4)	65.1 (63.5, 66.7)	-0.011	(-0.0321, 0.0106)	0.33	77.0	(76.6, 77.3)	12.6	79.4	(79.1, 79.7)	9.9	-2.443	(-2.93, -1.95)	<0.0001
male_infertility	Male infertility, Possible diagnosis of Male infertility	2904007	Male infertility (disorder)	21	45	5	10	185	6643	209	0.885	(0.832, 0.924)	0.028	(0.0241, 0.0322)	0.054	4653	14	70.0 (68.9, 71.1)	6.7 (3.7, 11.0)	0.633	(0.595, 0.672)	<0.0001	32.8	(32.6, 33)	6.9	34.5	(32.9, 36.1)	11.8	-1.697	(-3.31, -0.08)	0.04
meniere	Meniere disease	13445001	Ménière's disease (disorder)	8	34	6	30	1221	1235	1221	1.000	(0.996, 1)	0.989	(0.981, 0.994)	0.994	804	796	65.1 (62.4, 67.8)	65.2 (62.4, 67.9)	-0.001	(-0.0394, 0.0376)	1	55.4	(54.5, 56.4)	16.9	55.5	(54.5, 56.4)	16.8	-0.073	(-1.41, 1.26)	0.92
menorrhagia	Menorrhagia and polymenorrhoea	386692008	Menorrhagia (finding)	8	41	8	36	18793	19648	18829	0.998	(0.997, 0.999)	0.956	(0.954, 0.959)	0.977	19640	18820	100.0 (99.9, 100.0)	100.0 (99.9, 100.0)	0.000	(-0.000402, 0.000544)	0.93	35.1	(34.9, 35.3)	11.8	35.2	(35, 35.4)	11.8	-0.126	(-0.362, 0.111)	0.3
migraine	Migraine	37796009	Migraine (disorder)	16	35	15	32	26201	26369	26308	0.996	(0.995, 0.997)	0.994	(0.993, 0.995)	0.995	19564	19574	74.2 (73.7, 74.7)	74.4 (73.9, 74.9)	-0.002	(-0.0096, 0.0054)	0.59	32.2	(32, 32.3)	15.9	32.3	(32.1, 32.5)	15.8	-0.127	(-0.397, 0.144)	0.36
mult_valve	Multiple valve dz	195002007	Multiple valve disease (disorder)	10	24	10	24	254	254	254	1.000	(0.981, 1)	1.000	(0.981, 1)	1.000	142	142	55.9 (49.6, 62.1)	55.9 (49.6, 62.1)	0.000	(-0.0864, 0.0864)	1	73.1	(71.3, 74.8)	14.3	73.1	(71.3, 74.8)	14.3	0.000	(-2.5, 2.5)	1
myasthenia	Myasthenia gravis	91637004	Myasthenia gravis (disorder)	2	8	5	11	162	162	163	0.994	(0.961, 1)	1.000	(0.971, 1)	0.997	82	83	50.6 (42.7, 58.6)	50.9 (43.0, 58.8)	-0.003	(-0.115, 0.109)	1	54.3	(51, 57.6)	21.1	54.0	(50.8, 57.3)	21.3	0.267	(-4.35, 4.89)	0.91
myocardial_infarction	Myocardial infarction	22298006	Myocardial infarction (disorder)	51	128	35	86	8827	8881	8827	1.000	(0.999, 1)	0.994	(0.992, 0.995)	0.997	3103	3081	34.9 (33.9, 35.9)	34.9 (33.9, 35.9)	0.000	(-0.0138, 0.0145)	0.97	65.6	(65.3, 65.9)	14.7	65.6	(65.3, 65.9)	14.6	0.000	(-0.432, 0.432)	1
nasal_polyp	Nasal polyp, Procedure for Nasal polyp	736499003	Polyp of nasal cavity and/or nasal sinus (disorder)	11	36	10	34	2472	2499	2472	1.000	(0.998, 1)	0.989	(0.984, 0.993)	0.995	997	983	39.9 (38.0, 41.8)	39.8 (37.8, 41.7)	0.001	(-0.0263, 0.0289)	0.95	46.0	(45.3, 46.7)	18.8	46.0	(45.3, 46.8)	18.8	-0.015	(-1.06, 1.03)	0.98
neo_jaundice	Neonatal jaundice (excl haemolytic dz of the newborn)	387712008	Neonatal jaundice (disorder)	25	74	27	73	469	473	469	1.000	(0.99, 1)	0.992	(0.977, 0.997)	0.996	209	209	44.2 (39.7, 48.8)	44.6 (40.0, 49.2)	-0.004	(-0.0693, 0.0618)	0.96	2.3	(1.6, 2.94)	7.4	2.3	(1.61, 2.96)	7.4	-0.015	(-0.965, 0.935)	0.97
neuro_bladder	Neuromuscular dysfunction of bladder	236632007	Functional disorder of bladder (disorder)	11	42	10	34	3457	3532	3459	0.999	(0.998, 1)	0.979	(0.973, 0.983)	0.989	2327	2294	65.9 (64.3, 67.4)	66.3 (64.7, 67.9)	-0.004	(-0.0268, 0.0181)	0.72	55.0	(54.3, 55.7)	20.9	55.4	(54.7, 56.1)	20.7	-0.360	(-1.33, 0.616)	0.47
nonRh_aortic	Nonrheumatic aortic valve disorders	8722008	Aortic valve disorder (disorder)	10	41	26	81	2912	2912	3252	0.895	(0.884, 0.906)	1.000	(0.998, 1)	0.945	1423	1595	48.9 (47.0, 50.7)	49.0 (47.3, 50.8)	-0.002	(-0.0271, 0.0235)	0.91	70.8	(70.2, 71.5)	18.1	69.1	(68.4, 69.8)	20.1	1.692	(0.736, 2.65)	0.00052
nonRh_mitral	Nonrheumatic mitral valve disorders	11851006	Mitral valve disorder (disorder)	7	31	30	87	2396	2396	2774	0.864	(0.85, 0.876)	1.000	(0.998, 1)	0.927	1388	1634	57.9 (55.9, 59.9)	58.9 (57.0, 60.7)	-0.010	(-0.0371, 0.0176)	0.5	63.3	(62.4, 64.2)	21.5	63.3	(62.5, 64.1)	21.7	-0.006	(-1.18, 1.17)	0.99
obesity	Obesity, Procedure for Obesity	414916001	Obesity (disorder)	38	82	18	61	10460	21106	10584	0.988	(0.986, 0.99)	0.496	(0.489, 0.502)	0.660	12949	6717	61.4 (60.7, 62.0)	63.5 (62.5, 64.4)	-0.021	(-0.0325, -0.00976)	0.00027	46.1	(45.9, 46.3)	18.2	43.5	(43.1, 43.8)	17.6	2.627	(2.21, 3.04)	<0.0001
obstr_reflux	Obstructive and reflux uropathy	7163005	Urinary tract obstruction (disorder)	13	41	14	44	1422	1697	2176	0.653	(0.633, 0.673)	0.838	(0.819, 0.855)	0.734	825	716	48.6 (46.2, 51.0)	32.9 (30.9, 34.9)	0.157	(0.126, 0.189)	<0.0001	43.0	(41.6, 44.3)	28.9	52.5	(51.4, 53.6)	25.4	-9.537	(-11.3, -7.79)	<0.0001
ocd	Obsessive-compulsive disorder	191736004	Obsessive-compulsive disorder (disorder)	5	22	4	16	1631	1791	1634	0.998	(0.994, 1)	0.911	(0.896, 0.923)	0.952	1035	951	57.8 (55.5, 60.1)	58.2 (55.8, 60.6)	-0.004	(-0.0378, 0.0296)	0.83	30.8	(30.1, 31.5)	14.9	30.8	(30.1, 31.5)	14.7	0.007	(-0.985, 0.999)	0.99
oesoph_ulc	Oesophagitis and oesophageal ulcer	30811009	Ulcer of esophagus (disorder)	16	65	8	36	447	12981	447	1.000	(0.989, 1)	0.034	(0.0314, 0.0378)	0.067	6511	187	50.2 (49.3, 51.0)	41.8 (37.2, 46.6)	0.083	(0.0355, 0.131)	0.00064	52.4	(52.1, 52.7)	18.7	64.6	(63, 66.2)	17.6	-12.229	(-13.9, -10.6)	<0.0001
osteoporosis	Osteoporosis	64859006	Osteoporosis (disorder)	45	71	28	50	8168	10020	8206	0.995	(0.994, 0.997)	0.815	(0.807, 0.823)	0.896	8391	6899	83.7 (83.0, 84.5)	84.1 (83.3, 84.9)	-0.003	(-0.0141, 0.00753)	0.56	71.1	(70.8, 71.3)	14.2	70.8	(70.5, 71.1)	13.9	0.316	(-0.0938, 0.726)	0.13
pancreatitis	Pancreatitis	75694006	Pancreatitis (disorder)	20	32	17	28	1754	1780	1754	1.000	(0.997, 1)	0.985	(0.978, 0.99)	0.993	912	901	51.2 (48.9, 53.6)	51.4 (49.0, 53.7)	-0.001	(-0.0348, 0.0322)	0.96	52.0	(51.1, 52.9)	19.3	52.0	(51.1, 52.9)	19.3	-0.002	(-1.27, 1.27)	1
pericardial_effusion	Pericardial effusion (noninflammatory)	373945007	Pericardial effusion (disorder)	4	6	6	10	218	218	218	1.000	(0.978, 1)	1.000	(0.978, 1)	1.000	112	112	51.4 (44.5, 58.2)	51.4 (44.5, 58.2)	0.000	(-0.0938, 0.0938)	1	59.3	(56.6, 61.9)	19.7	59.3	(56.6, 61.9)	19.7	0.000	(-3.7, 3.7)	1
periph_neuro	peripheral neuropathy	42658009	Disorder of the peripheral nervous system (disorder)	125	416	427	1110	15366	16117	41094	0.374	(0.369, 0.379)	0.953	(0.95, 0.957)	0.537	9832	23631	61.0 (60.2, 61.8)	57.5 (57.0, 58.0)	0.035	(0.026, 0.044)	<0.0001	53.1	(52.8, 53.3)	17.5	49.9	(49.7, 50)	18.0	3.209	(2.89, 3.53)	<0.0001
peripheral_arterial_disease	history of PVD, Peripheral vascular disease, Leg or aortic embolism or thrombosis, PAD procedures	400047006	Peripheral vascular disease (disorder)	170	552	10	49	2643	9127	2750	0.961	(0.953, 0.968)	0.290	(0.28, 0.299)	0.445	4463	1184	48.9 (47.9, 49.9)	43.1 (41.2, 44.9)	0.058	(0.037, 0.0798)	<0.0001	69.3	(69, 69.6)	15.9	70.4	(69.9, 70.9)	13.4	-1.118	(-1.71, -0.521)	0.00024
peritonitis	Procedure for Peritonitis, Peritonitis	48661000	Peritonitis (disorder)	77	196	47	90	486	5092	588	0.827	(0.793, 0.856)	0.095	(0.0876, 0.104)	0.171	1980	366	38.9 (37.5, 40.2)	62.2 (58.2, 66.2)	-0.234	(-0.276, -0.191)	<0.0001	47.4	(46.8, 47.9)	21.1	39.6	(37.5, 41.7)	25.9	7.721	(5.55, 9.9)	<0.0001
pilonidal	Procedure for Pilonidal cyst/sinus, Pilonidal cyst/sinus	432863009	Pilonidal disease (disorder)	13	31	4	9	2071	3250	2071	1.000	(0.998, 1)	0.637	(0.62, 0.654)	0.778	1021	635	31.4 (29.8, 33.0)	30.7 (28.7, 32.7)	0.008	(-0.0183, 0.0334)	0.58	28.6	(28.2, 29)	11.7	29.4	(28.9, 30)	12.2	-0.836	(-1.5, -0.176)	0.013
plasmacell	Multiple myeloma and malignant plasma cell neoplasms	415111003	Plasma cell neoplasm (disorder)	18	85	10	33	304	398	481	0.632	(0.587, 0.675)	0.764	(0.718, 0.804)	0.692	174	211	43.7 (38.8, 48.7)	43.9 (39.4, 48.4)	-0.001	(-0.0689, 0.0659)	1	70.5	(69.3, 71.7)	12.0	71.8	(70.8, 72.9)	12.1	-1.365	(-2.97, 0.236)	0.095
pleural_effusion	Pleural effusion	60046008	Pleural effusion (disorder)	9	24	11	22	1705	3921	1723	0.990	(0.983, 0.994)	0.435	(0.419, 0.451)	0.604	2187	775	55.8 (54.2, 57.3)	45.0 (42.6, 47.4)	0.108	(0.0794, 0.137)	<0.0001	53.4	(52.7, 54.1)	22.3	66.4	(65.5, 67.4)	20.3	-13.019	(-14.2, -11.8)	<0.0001
pleural_plaque	Pleural plaque	73725006	Thickening of pleura (disorder)	3	7	3	7	384	384	384	1.000	(0.988, 1)	1.000	(0.988, 1)	1.000	38	38	9.9 (7.1, 13.3)	9.9 (7.1, 13.3)	0.000	(-0.0422, 0.0422)	1	70.3	(69, 71.6)	12.7	70.3	(69, 71.6)	12.7	0.000	(-1.8, 1.8)	1
pneumothorax	Pneumothorax	36118008	Pneumothorax (disorder)	6	14	18	43	1409	1409	1606	0.877	(0.86, 0.893)	1.000	(0.997, 1)	0.935	372	429	26.4 (24.1, 28.8)	26.7 (24.6, 28.9)	-0.003	(-0.0354, 0.0292)	0.88	36.2	(35.1, 37.3)	21.2	37.1	(36, 38.1)	21.6	-0.921	(-2.45, 0.609)	0.24
portal_htn	Portal hypertension	34742003	Portal hypertension (disorder)	1	2	1	2	184	184	184	1.000	(0.975, 1)	1.000	(0.975, 1)	1.000	66	66	35.9 (28.9, 43.3)	35.9 (28.9, 43.3)	0.000	(-0.098, 0.098)	1	56.5	(54.3, 58.7)	15.0	56.5	(54.3, 58.7)	15.0	0.000	(-3.08, 3.08)	1
post_term	Post-term infant	16207008	Postmature infancy (finding)	2	9	2	9	101	101	101	1.000	(0.954, 1)	1.000	(0.954, 1)	1.000	92	92	91.1 (83.8, 95.8)	91.1 (83.8, 95.8)	0.000	(-0.0786, 0.0786)	1	24.2	(21.5, 26.8)	13.4	24.2	(21.5, 26.8)	13.4	0.000	(-3.72, 3.72)	1
post_uveitis	posterior uveitis	43363007	Posterior uveitis (disorder)	25	63	22	51	187	207	187	1.000	(0.975, 1)	0.903	(0.853, 0.939)	0.949	114	98	55.1 (48.0, 62.0)	52.4 (45.0, 59.7)	0.027	(-0.077, 0.13)	0.67	43.5	(40.8, 46.2)	19.6	43.5	(40.7, 46.3)	19.4	-0.042	(-3.9, 3.82)	0.98
prematurity	Prematurity	44247006	Prematurity of fetus (disorder)	17	37	4	15	962	1742	962	1.000	(0.995, 1)	0.552	(0.529, 0.576)	0.712	990	505	56.8 (54.5, 59.2)	52.5 (49.3, 55.7)	0.043	(0.00336, 0.0834)	0.033	6.9	(6.33, 7.49)	12.3	3.8	(3.21, 4.43)	9.6	3.085	(2.25, 3.92)	<0.0001
pri_biliary	Primary Malignancy_biliary tract	363415003	Malignant tumor of biliary tract (disorder)	14	37	16	41	41	137	82	0.500	(0.394, 0.606)	0.299	(0.226, 0.384)	0.374	75	49	54.7 (46.0, 63.3)	59.8 (48.3, 70.4)	-0.050	(-0.195, 0.0946)	0.56	71.9	(70, 73.9)	11.7	71.7	(69.2, 74.2)	11.4	0.252	(-2.91, 3.42)	0.88
pri_bladder	Primary Malignancy_Bladder	399326009	Malignant tumor of urinary bladder (disorder)	12	47	12	44	1041	1054	1065	0.977	(0.966, 0.985)	0.988	(0.978, 0.993)	0.983	275	283	26.1 (23.5, 28.9)	26.6 (23.9, 29.3)	-0.005	(-0.0433, 0.0336)	0.84	71.5	(70.7, 72.3)	12.9	71.2	(70.4, 72)	13.4	0.260	(-0.86, 1.38)	0.65
pri_bone	Primary Malignancy_Bone and articular cartilage	443679004	Malignant neoplasm of skeletal system (disorder)	91	264	93	170	58	439	261	0.222	(0.174, 0.279)	0.132	(0.103, 0.168)	0.166	236	128	53.8 (49.0, 58.5)	49.0 (42.8, 55.3)	0.047	(-0.0324, 0.127)	0.26	57.0	(55.1, 58.9)	20.3	64.9	(62.7, 67.2)	18.2	-7.948	(-10.9, -5.03)	<0.0001
pri_bowel	Primary Malignancy_colorectal and anus	363508008	Malignant tumor of intestine (disorder)	23	109	38	145	2541	2600	2602	0.977	(0.97, 0.982)	0.977	(0.971, 0.983)	0.977	1211	1201	46.6 (44.6, 48.5)	46.2 (44.2, 48.1)	0.004	(-0.0233, 0.0317)	0.78	69.7	(69.2, 70.3)	13.9	69.8	(69.2, 70.3)	13.9	-0.028	(-0.784, 0.728)	0.94
pri_brain	Primary Malignancy_Brain, Other CNS and Intracranial	372063002	Malignant neoplasm of nervous system (disorder)	73	241	62	131	238	750	506	0.470	(0.426, 0.515)	0.317	(0.284, 0.352)	0.379	361	244	48.1 (44.5, 51.8)	48.2 (43.8, 52.7)	-0.001	(-0.0581, 0.0563)	1	55.1	(53.6, 56.6)	20.7	61.6	(60.1, 63.1)	17.5	-6.510	(-8.64, -4.38)	<0.0001
pri_breast	Primary Malignancy_Breast	254837009	Malignant neoplasm of breast (disorder)	35	117	27	68	4351	4703	4433	0.982	(0.977, 0.985)	0.925	(0.917, 0.932)	0.952	4674	4406	99.4 (99.1, 99.6)	99.4 (99.1, 99.6)	0.000	(-0.00335, 0.0032)	1	61.1	(60.7, 61.6)	15.0	60.9	(60.4, 61.3)	15.2	0.283	(-0.338, 0.904)	0.37
pri_cervical	Primary Malignancy_Cervical	363354003	Malignant tumor of cervix (disorder)	9	23	13	35	338	338	339	0.997	(0.981, 1)	1.000	(0.986, 1)	0.999	336	337	99.4 (97.9, 99.9)	99.4 (97.9, 99.9)	0.000	(-0.0116, 0.0115)	1	47.7	(45.9, 49.5)	16.9	47.6	(45.8, 49.4)	16.9	0.023	(-2.52, 2.57)	0.99
pri_kidney	Primary Malignancy_Kidney and Ureter	363518003	Malignant tumor of kidney (disorder)	9	47	10	46	230	448	262	0.878	(0.831, 0.914)	0.513	(0.466, 0.56)	0.648	161	102	35.9 (31.5, 40.6)	38.9 (33.0, 45.1)	-0.030	(-0.107, 0.047)	0.47	66.6	(65.2, 68)	14.9	60.6	(58.1, 63.1)	20.5	5.985	(3.13, 8.84)	<0.0001
pri_liver	Primary Malignancy_Liver	93870000	Malignant neoplasm of liver (disorder)	12	54	15	49	120	161	790	0.152	(0.128, 0.179)	0.745	(0.67, 0.809)	0.252	51	356	31.7 (24.6, 39.5)	45.1 (41.6, 48.6)	-0.134	(-0.217, -0.0503)	0.0024	66.1	(63.4, 68.7)	16.9	69.0	(68, 69.9)	13.9	-2.908	(-5.71, -0.108)	0.042
pri_lung	Primary Malignancy_Lung and trachea	430621000	Malignant neoplasm of lower respiratory tract (disorder)	27	80	32	86	1955	1965	2139	0.914	(0.901, 0.925)	0.995	(0.99, 0.997)	0.953	836	917	42.5 (40.3, 44.8)	42.9 (40.8, 45.0)	-0.003	(-0.034, 0.0275)	0.86	71.6	(71.1, 72.1)	11.6	71.4	(70.9, 71.9)	11.7	0.266	(-0.448, 0.981)	0.47
pri_melanoma	Primary Malignancy_Malignant Melanoma	93655004	Malignant melanoma of skin (disorder)	73	151	11	25	914	1823	914	1.000	(0.995, 1)	0.501	(0.478, 0.525)	0.668	1051	509	57.7 (55.3, 59.9)	55.7 (52.4, 58.9)	0.020	(-0.0206, 0.0598)	0.35	54.5	(53.5, 55.4)	21.0	56.9	(55.6, 58.1)	19.3	-2.374	(-3.95, -0.794)	0.0033
pri_oesoph	Primary Malignancy_Oesophageal	363402007	Malignant tumor of esophagus (disorder)	10	60	9	51	562	581	572	0.983	(0.967, 0.991)	0.967	(0.948, 0.98)	0.975	173	167	29.8 (26.1, 33.7)	29.2 (25.5, 33.1)	0.006	(-0.0486, 0.0602)	0.88	71.0	(70, 72.1)	12.4	71.3	(70.3, 72.2)	12.1	-0.214	(-1.63, 1.2)	0.77
pri_oroph	Primary Malignancy_Oro-pharyngeal	271323007	Malignant neoplasm of lip, oral cavity and/or pharynx (disorder)	88	410	94	414	357	394	375	0.952	(0.924, 0.97)	0.906	(0.872, 0.932)	0.928	140	132	35.5 (30.8, 40.5)	35.2 (30.4, 40.3)	0.003	(-0.0669, 0.0735)	0.98	61.3	(59.8, 62.7)	14.7	61.0	(59.5, 62.5)	14.8	0.233	(-1.86, 2.33)	0.83
pri_ovarian	Primary Malignancy_Ovarian	363443007	Malignant tumor of ovary (disorder)	7	23	5	23	484	583	485	0.998	(0.987, 1)	0.830	(0.797, 0.859)	0.906	575	477	98.6 (97.3, 99.4)	98.4 (96.8, 99.3)	0.003	(-0.0139, 0.0194)	0.91	62.6	(61.3, 63.9)	16.1	61.6	(60.1, 63.1)	16.7	0.983	(-0.998, 2.96)	0.33
pri_pancr	Primary Malignancy_Pancreatic	363418001	Malignant tumor of pancreas (disorder)	13	65	10	37	422	425	433	0.975	(0.954, 0.987)	0.993	(0.978, 0.998)	0.984	202	208	47.5 (42.7, 52.4)	48.0 (43.2, 52.9)	-0.005	(-0.0743, 0.0641)	0.94	72.6	(71.4, 73.8)	12.6	72.5	(71.3, 73.7)	12.6	0.062	(-1.63, 1.75)	0.94
pri_prost	Primary Malignancy_Prostate, Procedure for Primary Malignancy_Prostate	399068003	Malignant tumor of prostate (disorder)	11	22	3	15	2990	3102	2992	0.999	(0.997, 1)	0.964	(0.957, 0.97)	0.981	6	5	0.2 (0.1, 0.4)	0.2 (0.1, 0.4)	0.000	(-0.00213, 0.00266)	1	71.6	(71.2, 72)	10.9	71.7	(71.4, 72.1)	10.9	-0.166	(-0.713, 0.382)	0.55
pri_skin	Procedure for Primary Malignancy_Other Skin and subcutaneous tissue, Primary Malignancy_Other Skin and subcutaneous tissue, of Primary Malignancy_Other Skin and subcutaneous tissue	94047004	Primary malignant neoplasm of skin (disorder)	98	273	54	138	265	13723	398	0.666	(0.617, 0.712)	0.019	(0.0171, 0.0218)	0.038	7369	215	53.7 (52.9, 54.5)	54.0 (49.0, 59.0)	-0.003	(-0.0542, 0.0477)	0.94	58.4	(58, 58.8)	22.0	58.0	(55.9, 60)	21.2	0.455	(-1.66, 2.57)	0.67
pri_stomach	Primary Malignancy_Stomach	363349007	Malignant tumor of stomach (disorder)	20	74	20	62	310	328	311	0.997	(0.979, 1)	0.945	(0.913, 0.966)	0.970	122	113	37.2 (31.9, 42.7)	36.3 (31.0, 42.0)	0.009	(-0.0693, 0.0865)	0.89	71.3	(69.9, 72.8)	13.1	71.8	(70.4, 73.2)	12.5	-0.477	(-2.47, 1.51)	0.64
pri_testis	Primary Malignancy_Testicular	363449006	Malignant tumor of testis (disorder)	11	24	14	36	292	292	293	0.997	(0.978, 1)	1.000	(0.984, 1)	0.998	0	0	0.0 (0.0, 1.3)	0.0 (0.0, 1.3)	0.000	(0, 0)	-	35.3	(34, 36.7)	11.6	35.4	(34.1, 36.8)	11.8	-0.123	(-2.03, 1.78)	0.9
pri_thrombocytopaenia	Primary or Idiopathic Thrombocytopaenia	302873008	Thrombocytopenic purpura (disorder)	6	25	5	24	331	1401	341	0.971	(0.945, 0.985)	0.236	(0.214, 0.26)	0.380	713	216	50.9 (48.2, 53.5)	63.3 (58.0, 68.5)	-0.125	(-0.184, -0.0652)	<0.0001	49.8	(48.5, 51.1)	25.1	37.6	(34.6, 40.5)	27.6	12.243	(9.02, 15.5)	<0.0001
pri_thyroid	Primary Malignancy_Thyroid	363478007	Malignant tumor of thyroid gland (disorder)	8	58	1	7	176	493	176	1.000	(0.973, 1)	0.357	(0.315, 0.401)	0.526	311	139	63.1 (58.7, 67.4)	79.0 (72.2, 84.7)	-0.159	(-0.237, -0.0813)	0.00017	55.3	(53.6, 57)	19.0	46.1	(43.4, 48.8)	18.0	9.202	(6.04, 12.4)	<0.0001
pri_uterine	Primary Malignancy_Uterine	371973000	Malignant neoplasm of uterus (disorder)	10	28	25	69	441	441	775	0.569	(0.533, 0.604)	1.000	(0.989, 1)	0.725	441	773	100.0 (99.2, 100.0)	99.7 (99.1, 100.0)	0.003	(-0.00277, 0.00793)	0.74	64.8	(63.5, 66.1)	13.5	57.3	(56.1, 58.5)	17.3	7.483	(5.73, 9.24)	<0.0001
prim_pulm_htn	Primary pulmonary hypertension	11399002	Pulmonary hypertensive arterial disease (disorder)	2	6	2	6	264	264	264	1.000	(0.982, 1)	1.000	(0.982, 1)	1.000	162	162	61.4 (55.2, 67.3)	61.4 (55.2, 67.3)	0.000	(-0.0831, 0.0831)	1	68.1	(65.5, 70.7)	21.3	68.1	(65.5, 70.7)	21.3	0.000	(-3.64, 3.64)	1
psoriasis	Psoriasis	9014002	Psoriasis (disorder)	28	61	29	62	12258	12259	12293	0.997	(0.996, 0.998)	1.000	(0.999, 1)	0.999	6324	6342	51.6 (50.7, 52.5)	51.6 (50.7, 52.5)	0.000	(-0.0126, 0.0125)	1	38.5	(38.1, 38.8)	20.0	38.5	(38.1, 38.8)	20.0	0.014	(-0.485, 0.514)	0.96
ptosis	ptosis	11934000	Ptosis of eyelid (disorder)	9	31	6	19	943	1081	943	1.000	(0.995, 1)	0.872	(0.851, 0.891)	0.932	633	559	58.6 (55.6, 61.5)	59.3 (56.1, 62.4)	-0.007	(-0.0512, 0.0367)	0.78	48.7	(47.1, 50.4)	27.3	49.3	(47.6, 51.1)	27.4	-0.594	(-2.99, 1.8)	0.63
pulm_collapse	Pulmonary collapse (excl pneumothorax)	46621007	Atelectasis (disorder)	2	9	8	30	349	349	362	0.964	(0.938, 0.98)	1.000	(0.986, 1)	0.982	166	170	47.6 (42.2, 52.9)	47.0 (41.7, 52.2)	0.006	(-0.0702, 0.0823)	0.93	53.2	(50.4, 56)	26.9	52.8	(50, 55.6)	27.0	0.365	(-3.6, 4.33)	0.86
pulm_fibrosis	Other interstitial pulmonary diseases with fibrosis	51615001	Fibrosis of lung (disorder)	8	35	13	50	671	844	693	0.968	(0.952, 0.98)	0.795	(0.766, 0.821)	0.873	335	264	39.7 (36.4, 43.1)	38.1 (34.5, 41.8)	0.016	(-0.0343, 0.0662)	0.56	71.9	(71, 72.8)	13.5	71.2	(70.1, 72.3)	14.7	0.649	(-0.777, 2.07)	0.37
raynauds	Raynaud's syndrome	195295006	Raynaud's disease (disorder)	3	11	1	5	2254	3427	2254	1.000	(0.998, 1)	0.658	(0.642, 0.674)	0.794	2422	1627	70.7 (69.1, 72.2)	72.2 (70.3, 74.0)	-0.015	(-0.0394, 0.00925)	0.23	43.1	(42.4, 43.8)	20.4	43.7	(42.9, 44.6)	20.5	-0.587	(-1.67, 0.5)	0.29
reactive	Postinfective and reactive arthropathies	239783001	Post-infective arthritis (disorder)	28	74	35	73	195	342	196	0.995	(0.968, 1)	0.570	(0.516, 0.623)	0.725	132	93	38.6 (33.4, 44.0)	47.4 (40.3, 54.7)	-0.089	(-0.179, 0.00237)	0.056	36.5	(34.7, 38.3)	17.0	39.5	(36.9, 42.1)	18.4	-2.950	(-6.1, 0.202)	0.067
resp_failure	Respiratory failure	409622000	Respiratory failure (disorder)	6	18	19	45	493	493	663	0.744	(0.708, 0.776)	1.000	(0.99, 1)	0.853	282	373	57.2 (52.7, 61.6)	56.3 (52.4, 60.1)	0.009	(-0.0501, 0.0689)	0.8	67.3	(65.9, 68.7)	16.4	62.8	(61.3, 64.4)	20.7	4.460	(2.32, 6.6)	<0.0001
retinal_detach	retinal detachment	42059000	Retinal detachment (disorder)	29	83	26	75	1129	2577	1527	0.739	(0.716, 0.761)	0.438	(0.419, 0.458)	0.550	1224	645	47.5 (45.6, 49.4)	42.2 (39.7, 44.8)	0.053	(0.0207, 0.0845)	0.0012	56.9	(56.2, 57.7)	19.0	54.1	(53.1, 55)	18.6	2.852	(1.67, 4.04)	<0.0001
retinal_vasc_occl	retinal vascular occlusion	73757007	Retinal vascular occlusion (disorder)	12	45	4	17	1252	1570	1252	1.000	(0.996, 1)	0.797	(0.777, 0.817)	0.887	807	664	51.4 (48.9, 53.9)	53.0 (50.2, 55.8)	-0.016	(-0.0541, 0.0215)	0.41	69.3	(68.6, 70)	14.9	70.0	(69.2, 70.8)	14.8	-0.713	(-1.82, 0.393)	0.21
rh_fever	Rheumatic fever	58718002	Rheumatic fever (disorder)	41	133	5	15	428	616	588	0.728	(0.69, 0.763)	0.695	(0.656, 0.731)	0.711	380	351	61.7 (57.7, 65.5)	59.7 (55.6, 63.7)	0.020	(-0.0369, 0.0768)	0.52	29.7	(27.5, 31.8)	26.8	19.6	(18, 21.3)	20.1	10.024	(7.36, 12.7)	<0.0001
rosacea	Rosacea	398909004	Rosacea (disorder)	6	13	5	11	7097	7185	7097	1.000	(0.999, 1)	0.988	(0.985, 0.99)	0.994	4318	4305	60.1 (59.0, 61.2)	60.7 (59.5, 61.8)	-0.006	(-0.0218, 0.0106)	0.5	46.6	(46.2, 47)	17.6	46.4	(46, 46.8)	17.5	0.195	(-0.38, 0.77)	0.51
sarcoid	Sarcoidosis	31541009	Sarcoidosis (disorder)	15	35	12	31	662	664	662	1.000	(0.993, 1)	0.997	(0.988, 0.999)	0.998	338	336	50.9 (47.0, 54.8)	50.8 (46.9, 54.6)	0.001	(-0.0538, 0.0568)	1	42.1	(40.9, 43.2)	14.8	42.0	(40.9, 43.2)	14.7	0.030	(-1.56, 1.62)	0.97
schizo	Schizophrenia, schizotypal and delusional disorders	69322001	Psychotic disorder (disorder)	85	242	92	282	3060	4265	3823	0.800	(0.787, 0.813)	0.717	(0.704, 0.731)	0.757	1865	1686	43.7 (42.2, 45.2)	44.1 (42.5, 45.7)	-0.004	(-0.0256, 0.0182)	0.75	38.0	(37.4, 38.6)	18.7	41.0	(40.3, 41.6)	21.1	-2.966	(-3.84, -2.09)	<0.0001
scleritis	scleritis or episcleritis	78370002	Scleritis (disorder)	12	24	11	17	1156	1355	1159	0.997	(0.992, 0.999)	0.853	(0.833, 0.871)	0.920	822	709	60.7 (58.0, 63.3)	61.2 (58.3, 64.0)	-0.005	(-0.0442, 0.034)	0.83	45.4	(44.4, 46.3)	17.8	45.2	(44.2, 46.2)	17.8	0.195	(-1.2, 1.59)	0.78
scoliosis	Scoliosis, Procedure for Scoliosis	298382003	Scoliosis deformity of spine (disorder)	21	37	22	34	2231	2668	2305	0.968	(0.96, 0.975)	0.836	(0.821, 0.85)	0.897	1773	1542	66.5 (64.6, 68.2)	66.9 (64.9, 68.8)	-0.004	(-0.0311, 0.0222)	0.76	36.6	(35.6, 37.5)	25.4	35.6	(34.6, 36.6)	25.1	0.969	(-0.438, 2.38)	0.18
seb_derm	Seborrheic dermatitis	50563003	Seborrheic dermatitis (disorder)	12	43	4	19	9740	13193	9740	1.000	(1, 1)	0.738	(0.731, 0.746)	0.849	6919	4918	52.4 (51.6, 53.3)	50.5 (49.5, 51.5)	0.020	(0.00634, 0.0327)	0.0036	39.1	(38.7, 39.5)	22.6	39.9	(39.4, 40.3)	22.7	-0.792	(-1.39, -0.199)	0.0089
sec_LN	Secondary Malignancy_Lymph Nodes	94392001	Secondary malignant neoplasm of lymph node (disorder)	44	153	50	169	125	125	125	1.000	(0.963, 1)	1.000	(0.963, 1)	1.000	73	73	58.4 (49.2, 67.1)	58.4 (49.2, 67.1)	0.000	(-0.122, 0.122)	1	63.0	(60.2, 65.9)	16.1	63.0	(60.2, 65.9)	16.1	0.000	(-4.01, 4.01)	1
sec_bone	Secondary Malignancy_Bone	94222008	Secondary malignant neoplasm of bone (disorder)	2	13	1	12	171	199	171	1.000	(0.973, 1)	0.859	(0.801, 0.903)	0.924	98	77	49.2 (42.1, 56.4)	45.0 (37.4, 52.8)	0.042	(-0.0652, 0.15)	0.48	69.9	(68.1, 71.8)	13.3	69.7	(67.7, 71.7)	13.3	0.222	(-2.5, 2.95)	0.87
sec_brain	Secondary Malignancy_Brain, Other CNS and Intracranial	94225005	Secondary malignant neoplasm of brain (disorder)	4	14	3	11	267	277	267	1.000	(0.982, 1)	0.964	(0.933, 0.982)	0.982	144	141	52.0 (45.9, 58.0)	52.8 (46.6, 58.9)	-0.008	(-0.0959, 0.0794)	0.92	66.6	(65.1, 68.1)	12.6	66.7	(65.1, 68.2)	12.7	-0.109	(-2.24, 2.02)	0.92
sec_liver	Secondary malignancy_Liver and intrahepatic bile duct	94381002	Secondary malignant neoplasm of liver (disorder)	1	10	2	11	667	667	667	1.000	(0.993, 1)	1.000	(0.993, 1)	1.000	318	318	47.7 (43.8, 51.5)	47.7 (43.8, 51.5)	0.000	(-0.0536, 0.0536)	1	69.2	(68.1, 70.2)	13.5	69.2	(68.1, 70.2)	13.5	0.000	(-1.45, 1.45)	1
sec_lung	Secondary Malignancy_Lung	94391008	Secondary malignant neoplasm of lung (disorder)	1	8	1	8	144	144	144	1.000	(0.968, 1)	1.000	(0.968, 1)	1.000	69	69	47.9 (39.5, 56.4)	47.9 (39.5, 56.4)	0.000	(-0.115, 0.115)	1	67.6	(65.2, 70)	14.6	67.6	(65.2, 70)	14.6	0.000	(-3.38, 3.38)	1
sec_pulm_htn	secondary pulmonary hypertension	88223008	Secondary pulmonary hypertension (disorder)	2	3	2	3	150	150	150	1.000	(0.969, 1)	1.000	(0.969, 1)	1.000	86	86	57.3 (49.0, 65.4)	57.3 (49.0, 65.4)	0.000	(-0.112, 0.112)	1	71.2	(68.6, 73.9)	16.4	71.2	(68.6, 73.9)	16.4	0.000	(-3.74, 3.74)	1
sepsis_newborn	Bacterial sepsis of newborn	206376005	Sepsis of the newborn (disorder)	14	46	7	15	19	47	19	1.000	(0.791, 1)	0.404	(0.267, 0.557)	0.576	29	8	61.7 (46.4, 75.5)	42.1 (20.3, 66.5)	0.196	(-0.103, 0.495)	0.24	13.1	(7.83, 18.3)	17.8	3.5	(-0.972, 7.97)	9.3	9.558	(2.84, 16.3)	0.006
sick_sinus	Sick sinus syndrome	36083008	Sick sinus syndrome (disorder)	2	3	1	1	136	161	136	1.000	(0.966, 1)	0.845	(0.777, 0.895)	0.916	84	71	52.2 (44.2, 60.1)	52.2 (43.5, 60.8)	0.000	(-0.115, 0.114)	1	70.2	(67.2, 73.2)	19.3	70.9	(67.7, 74)	18.7	-0.704	(-5.05, 3.64)	0.75
sickle_trait	Sickle-cell trait	16402000	Sickle cell trait (disorder)	2	15	1	14	793	828	793	1.000	(0.994, 1)	0.958	(0.941, 0.97)	0.978	569	544	68.7 (65.4, 71.9)	68.6 (65.2, 71.8)	0.001	(-0.0452, 0.0476)	1	27.7	(26.6, 28.8)	16.0	27.5	(26.4, 28.6)	16.2	0.242	(-1.33, 1.81)	0.76
sinusitis	Possible Chronic sinusitis, Chronic sinusitis	36971009	Sinusitis (disorder)	12	28	22	43	18359	30232	37361	0.491	(0.486, 0.496)	0.607	(0.602, 0.613)	0.543	17684	24342	58.5 (57.9, 59.1)	65.2 (64.7, 65.6)	-0.067	(-0.074, -0.0592)	<0.0001	36.6	(36.4, 36.8)	19.4	40.7	(40.5, 40.9)	17.1	-4.086	(-4.37, -3.81)	<0.0001
sjogren	Sjogren's disease	83901003	Sjögren's syndrome (disorder)	3	13	2	9	355	358	355	1.000	(0.987, 1)	0.992	(0.974, 0.998)	0.996	318	316	88.8 (85.1, 91.9)	89.0 (85.3, 92.1)	-0.002	(-0.0498, 0.0461)	1	56.6	(55, 58.3)	15.6	56.6	(55, 58.3)	15.7	-0.004	(-2.3, 2.3)	1
sleep_apnoea	sleep apnoea	73430006	Sleep apnea (disorder)	6	25	4	21	2992	3011	2992	1.000	(0.998, 1)	0.994	(0.99, 0.996)	0.997	829	824	27.5 (25.9, 29.2)	27.5 (25.9, 29.2)	0.000	(-0.0228, 0.0226)	1	49.1	(48.5, 49.7)	16.9	49.1	(48.5, 49.7)	16.9	-0.024	(-0.879, 0.83)	0.96
spina_bifida	Procedure for Spina bifida, Spina bifida	67531005	Spina bifida (disorder)	54	111	51	96	359	372	360	0.997	(0.982, 1)	0.965	(0.939, 0.98)	0.981	195	185	52.4 (47.2, 57.6)	51.4 (46.1, 56.7)	0.010	(-0.0648, 0.0854)	0.84	21.1	(19.1, 23.1)	19.4	21.2	(19.2, 23.2)	19.4	-0.141	(-2.96, 2.68)	0.92
spinal_stenosis	Spinal stenosis	76107001	Spinal stenosis (disorder)	12	25	18	35	1935	1935	1948	0.993	(0.988, 0.996)	1.000	(0.998, 1)	0.997	996	1004	51.5 (49.2, 53.7)	51.5 (49.3, 53.8)	-0.001	(-0.0326, 0.0313)	0.99	67.2	(66.6, 67.8)	14.4	67.2	(66.6, 67.9)	14.4	-0.017	(-0.925, 0.892)	0.97
splenomegaly	Splenomegaly	16294009	Splenomegaly (disorder)	5	14	8	17	347	360	356	0.975	(0.951, 0.988)	0.964	(0.937, 0.98)	0.969	135	132	37.5 (32.5, 42.7)	37.1 (32.0, 42.3)	0.004	(-0.0694, 0.0778)	0.97	47.9	(45.6, 50.2)	22.1	47.8	(45.5, 50.1)	22.1	0.113	(-3.13, 3.36)	0.95
spondylolisthesis	Procedure for Spondylolisthesis, Spondylolisthesis	203681002	Acquired spondylolisthesis (disorder)	13	25	5	5	670	858	670	1.000	(0.993, 1)	0.781	(0.751, 0.808)	0.877	516	415	60.1 (56.8, 63.4)	61.9 (58.1, 65.6)	-0.018	(-0.0686, 0.0326)	0.51	53.2	(51.8, 54.6)	20.6	54.7	(53.1, 56.2)	20.3	-1.487	(-3.55, 0.579)	0.16
spondylosis	Spondylosis	8847002	Spondylosis (disorder)	44	85	39	79	12508	13468	15197	0.823	(0.817, 0.829)	0.929	(0.924, 0.933)	0.873	7971	8888	59.2 (58.3, 60.0)	58.5 (57.7, 59.3)	0.007	(-0.00449, 0.0185)	0.23	58.4	(58.2, 58.7)	14.9	57.2	(57, 57.5)	15.4	1.172	(0.821, 1.52)	<0.0001
stable_angina	Chest pain, attributed to coronary causes (4), stable angina (1), Stable angina (4), PCI performed (2), CABG Performed (2), Results abnormal (3), Results abnormal- indicative of ischaemia (T-wave changes or ST-depression) (2)	194828000	Angina (disorder)	81	238	16	51	8704	12523	9009	0.966	(0.962, 0.97)	0.695	(0.687, 0.703)	0.808	4930	3927	39.4 (38.5, 40.2)	43.6 (42.6, 44.6)	-0.042	(-0.0557, -0.0288)	<0.0001	65.2	(65, 65.4)	12.7	65.6	(65.4, 65.9)	12.8	-0.444	(-0.789, -0.0979)	0.012
subdural_haem	Subdural haematoma – nontraumatic	35486000	Subdural intracranial hemorrhage (disorder)	1	7	15	70	133	133	542	0.245	(0.21, 0.284)	1.000	(0.965, 1)	0.394	49	201	36.8 (28.6, 45.6)	37.1 (33.0, 41.3)	-0.002	(-0.0964, 0.0915)	1	70.2	(66.9, 73.5)	19.5	67.8	(65.9, 69.7)	22.3	2.418	(-1.4, 6.24)	0.21
substance_misuse	Other psychoactive substance misuse	66214007	Substance abuse (disorder)	1722	3906	129	300	3621	138314	4361	0.830	(0.819, 0.841)	0.026	(0.0253, 0.027)	0.051	83025	1494	60.0 (59.8, 60.3)	34.3 (32.8, 35.7)	0.258	(0.243, 0.272)	<0.0001	37.7	(37.6, 37.9)	21.6	33.0	(32.6, 33.4)	14.2	4.773	(4.34, 5.21)	<0.0001
sys_sclerosis	Systemic sclerosis	89155008	Systemic sclerosis (disorder)	10	33	9	31	160	160	160	1.000	(0.971, 1)	1.000	(0.971, 1)	1.000	136	136	85.0 (78.5, 90.1)	85.0 (78.5, 90.1)	0.000	(-0.0782, 0.0782)	1	51.5	(48.4, 54.6)	19.7	51.5	(48.4, 54.6)	19.7	0.000	(-4.34, 4.34)	1
thal_trait	Thalassaemia trait	19442009	Heterozygous thalassemia (disorder)	3	13	3	13	940	940	940	1.000	(0.995, 1)	1.000	(0.995, 1)	1.000	547	547	58.2 (55.0, 61.4)	58.2 (55.0, 61.4)	0.000	(-0.0446, 0.0446)	1	32.2	(31.1, 33.3)	17.8	32.2	(31.1, 33.3)	17.8	0.000	(-1.61, 1.61)	1
thrombophilia	Thrombophilia	234467004	Thrombophilia (disorder)	12	20	12	23	357	952	360	0.992	(0.974, 0.998)	0.375	(0.344, 0.407)	0.544	741	284	77.8 (75.1, 80.4)	78.9 (74.3, 83.0)	-0.011	(-0.0622, 0.0411)	0.74	38.0	(37, 39)	15.8	38.2	(36.6, 39.8)	15.4	-0.194	(-2.08, 1.69)	0.84
thyroid	Hypo or hyperthyroidism, Hypo or Hyperthyroidism	14304000	Disorder of thyroid gland (disorder)	55	180	109	376	17228	17523	20273	0.850	(0.845, 0.855)	0.983	(0.981, 0.985)	0.912	14046	16302	80.2 (79.6, 80.7)	80.4 (79.9, 81.0)	-0.003	(-0.0106, 0.00555)	0.54	52.1	(51.8, 52.4)	19.9	51.3	(51.1, 51.6)	20.1	0.781	(0.377, 1.19)	0.00015
tinnitus	Tinnitus	60862001	Tinnitus (finding)	5	12	3	10	9727	9937	9727	1.000	(1, 1)	0.979	(0.976, 0.982)	0.989	4939	4841	49.7 (48.7, 50.7)	49.8 (48.8, 50.8)	-0.001	(-0.0147, 0.0134)	0.94	51.7	(51.3, 52)	17.6	51.8	(51.5, 52.2)	17.6	-0.165	(-0.658, 0.327)	0.51
trifasc_block	Trifascicular block	86014007	Trifascicular block (disorder)	2	4	1	2	33	45	33	1.000	(0.87, 1)	0.733	(0.578, 0.849)	0.846	7	5	15.6 (6.5, 29.5)	15.2 (5.1, 31.9)	0.004	(-0.162, 0.17)	1	83.5	(80.8, 86.1)	8.8	83.1	(79.6, 86.5)	9.7	0.405	(-3.87, 4.68)	0.85
trigem_neur	Trigeminal neuralgia	64309007	Trigeminal nerve disorder (disorder)	3	10	12	48	1462	1517	1817	0.805	(0.785, 0.822)	0.964	(0.953, 0.972)	0.877	1070	1236	70.5 (68.2, 72.8)	68.0 (65.8, 70.2)	0.025	(-0.00691, 0.0571)	0.13	55.9	(55.1, 56.8)	16.6	55.7	(54.9, 56.5)	18.0	0.227	(-0.949, 1.4)	0.7
ulc_colitis	Ulcerative colitis	64766004	Ulcerative colitis (disorder)	13	39	7	17	1738	1963	1740	0.999	(0.995, 1)	0.885	(0.87, 0.899)	0.939	1011	886	51.5 (49.3, 53.7)	50.9 (48.5, 53.3)	0.006	(-0.027, 0.0386)	0.75	41.4	(40.6, 42.2)	18.5	41.4	(40.5, 42.2)	18.6	0.072	(-1.12, 1.27)	0.91
ulcer_peptic	Peptic ulcer disease, Procedure for Peptic ulcer disease	13200003	Peptic ulcer (disorder)	75	240	77	258	6609	6643	6984	0.946	(0.941, 0.951)	0.995	(0.993, 0.996)	0.970	2675	2828	40.3 (39.1, 41.5)	40.5 (39.3, 41.7)	-0.002	(-0.0189, 0.0144)	0.8	50.5	(50, 51)	20.2	51.3	(50.8, 51.7)	20.3	-0.745	(-1.42, -0.0653)	0.032
undescended_testis	Undescended testicle	204878001	Undescended testicle (disorder)	9	38	3	17	797	952	797	1.000	(0.994, 1)	0.837	(0.812, 0.86)	0.911	1	1	0.1 (0.0, 0.6)	0.1 (0.0, 0.7)	0.000	(-0.00361, 0.00321)	1	10.2	(9.44, 10.9)	11.8	10.0	(9.2, 10.8)	11.6	0.178	(-0.923, 1.28)	0.75
unstable_angina	Worsening angina (2), Unstable angina (3), ACS diagnosed (3)	4557003	Preinfarction syndrome (disorder)	9	26	2	11	1236	2211	1236	1.000	(0.996, 1)	0.559	(0.538, 0.58)	0.717	854	464	38.6 (36.6, 40.7)	37.5 (34.8, 40.3)	0.011	(-0.0236, 0.0452)	0.55	68.4	(67.9, 69)	13.3	67.7	(67, 68.4)	12.5	0.705	(-0.187, 1.6)	0.12
urine_incont	Urinary Incontinence, Procedure for Urinary Incontinence	165232002	Urinary incontinence (finding)	12	57	16	67	12319	12943	15771	0.781	(0.775, 0.788)	0.952	(0.948, 0.955)	0.858	10562	11514	81.6 (80.9, 82.3)	73.0 (72.3, 73.7)	0.086	(0.0763, 0.0957)	<0.0001	58.4	(58, 58.8)	22.6	47.8	(47.3, 48.2)	28.3	10.651	(10.1, 11.2)	<0.0001
urolithiasis	Urolithiasis, Procedure for Urolithiasis	95566004	Urolithiasis (disorder)	68	175	30	92	4519	7554	4541	0.995	(0.993, 0.997)	0.598	(0.587, 0.609)	0.747	2614	1577	34.6 (33.5, 35.7)	34.7 (33.3, 36.1)	-0.001	(-0.0189, 0.0165)	0.91	45.5	(45.1, 45.9)	17.2	48.2	(47.6, 48.7)	17.9	-2.682	(-3.33, -2.03)	<0.0001
urticaria	Urticaria	126485001	Urticaria (disorder)	73	214	20	60	14171	21679	14171	1.000	(1, 1)	0.654	(0.647, 0.66)	0.791	12891	9022	59.5 (58.8, 60.1)	63.7 (62.9, 64.5)	-0.042	(-0.0523, -0.0317)	<0.0001	27.8	(27.5, 28.1)	22.9	34.5	(34.2, 34.9)	21.7	-6.733	(-7.2, -6.26)	<0.0001
varices	Procedure for Oesophageal varices, Oesophageal varices	28670008	Esophageal varices (disorder)	14	56	8	32	344	360	344	1.000	(0.986, 1)	0.956	(0.927, 0.974)	0.977	135	130	37.5 (32.5, 42.7)	37.8 (32.6, 43.1)	-0.003	(-0.0773, 0.0715)	1	57.6	(56.1, 59.1)	14.5	57.3	(55.8, 58.8)	14.6	0.283	(-1.86, 2.43)	0.8
vitiligo	Vitiligo	56727007	Vitiligo (disorder)	2	2	2	2	1182	1182	1182	1.000	(0.996, 1)	1.000	(0.996, 1)	1.000	632	632	53.5 (50.6, 56.3)	53.5 (50.6, 56.3)	0.000	(-0.0402, 0.0402)	1	33.7	(32.6, 34.7)	18.4	33.7	(32.6, 34.7)	18.4	0.000	(-1.49, 1.49)	1
volvulus	Procedure for Volvulus, Volvulus	9707006	Intestinal volvulus (disorder)	9	19	5	12	145	153	145	1.000	(0.968, 1)	0.948	(0.896, 0.975)	0.973	70	65	45.8 (37.7, 54.0)	44.8 (36.6, 53.3)	0.009	(-0.111, 0.129)	0.97	64.5	(60.7, 68.4)	24.1	65.2	(61.3, 69.2)	23.8	-0.726	(-6.19, 4.74)	0.79
vte_ex_pe	Venous thromboembolic disease (Excl PE)	128053003	Deep venous thrombosis (disorder)	52	100	28	59	5345	6741	5392	0.991	(0.988, 0.994)	0.793	(0.783, 0.802)	0.881	4010	3115	59.5 (58.3, 60.7)	57.8 (56.4, 59.1)	0.017	(-0.000647, 0.035)	0.059	56.9	(56.4, 57.3)	20.1	56.7	(56.1, 57.2)	20.5	0.188	(-0.54, 0.917)	0.61
