# Supplementary material for: Translating and evaluating historic phenotyping algorithms using SNOMED CT
Source: J Am Med Inform Assoc. 2022 Sep 9;30(2):222–32. doi: 10.1093/jamia/ocac158 (PMC9846670; doi:10.1093/jamia/ocac158)
Supplement: ocac158_Supplementary_Data [file ocac158_supplementary_data.zip › ocac158_Supplementary_Data/Supp_6_R_code_for_analysis.R]

# Script to test SNOMED CT methods for creating codelists

library(data.table)
library(CALIBERcodelists) # From https://caliberanalysis.r-forge.r-project.org/
library(Rdiagnosislist) # From https://github.com/anoopshah/Rdiagnosislist, also on CRAN
library(parallel)

# Log file
sink(paste0('SCT_methods_test', Sys.time(), '.log'), split = TRUE)

# Import SNOMED CT dictionary (created using loadSNOMED function in Rdiagnosislist)
SNOMED <- readRDS('~/Terminologies/SNOMEDAUG2020_full.RDS')
READMAPS <- readRDS('~/Terminologies/READMAPS.RDS')

# Import SCT query table
QUERY <- fread('~/Terminologies/QueryTable/SnomedCT_UKClinicalRF2_PRODUCTION_20200805T000001Z/Resources/QueryTable/xres2_SNOMEDQueryTable_CORE-UK_20200805.txt')

# Import AURUM dictionary
AURUM <- readRDS('../../../Phenotypes/Aurum medical dictionary/AurumDict.rds')
EMIScodecat <- fread('../../../Phenotypes/Aurum medical dictionary/EmisCodeCat.txt')

# File locations
Codelist_loc_dm_hf_asthma <- 'dm_hf_asthma_primary_ext/'
Codelist_loc_valueset <- 'dm_hf_asthma_valueset/'
GitHub_chron_map_loc <- '~/GitHub/chronological-map-phenotypes/'
Codelist_loc_chron <- 'chron_map_testing/'

# Process dictionaries to create mapping tables
AURUM[, termlc := tolower(Term)]
TEMP <- AURUM[, list(conceptId = SnomedCTConceptId, MedCodeId)]

# SNOMED to AURUM medcode
AURUM_SNOMED_TO_MEDCODE <- TEMP[!duplicated(TEMP)]
setkey(AURUM_SNOMED_TO_MEDCODE, conceptId)

# Read to AURUM medcode
TEMP <- AURUM[, list(Readcode = CleansedReadCode, MedCodeId)]
AURUM_READ_TO_MEDCODE <- TEMP[!duplicated(TEMP)]
setkey(AURUM_READ_TO_MEDCODE, Readcode)

# Read to SNOMED (from AURUM)
TEMP <- AURUM[, list(Readcode = CleansedReadCode, conceptId = SnomedCTConceptId)]
AURUM_READ_TO_SNOMED <- TEMP[!duplicated(TEMP)]
setkey(AURUM_READ_TO_SNOMED, Readcode)

# Read to SNOMED (from NHSD)
NHSD_READ_TO_SNOMED <- READMAPS[, list(Readcode = unlist(read2_code)),
	by = conceptId]

# SNOMED concepts in AURUM
AURUM_FILTER <- data.table(conceptId = unique(AURUM$SnomedCTConceptId))
setkey(AURUM_FILTER, conceptId)

# Set up CALIBERcodelists
setdictionary('read', 'icd10')

# Extension of the Rdiagnosislist 'descendant' function, optionally
# including 'Due to', 'Associated with' and historic terms
hierarchy <- function(x, SNOMED = getSNOMED(), include_historic = FALSE,
	include_due_assoc = FALSE, show_source = FALSE){
	x1 <- as.SNOMEDconcept(x, SNOMED = SNOMED)
	x2 <- union(x1, descendants(x1, SNOMED = SNOMED))
	if (include_due_assoc){
		x3 <- union(x2, relatedConcepts(x2, 'Due to',
			reverse = TRUE, SNOMED = SNOMED))
		x4 <- union(x3, relatedConcepts(x3, 'Associated with',
			reverse = TRUE, SNOMED = SNOMED))
	} else {
		x3 <- x2
		x4 <- x2
	}
	if (include_historic){
		if (show_source){
			x5 <- union(x4, find_situations(x4, SNOMED = SNOMED,
				current_only = TRUE))
			x6 <- union(x5, find_situations(x5, SNOMED = SNOMED,
				historic_only = TRUE))
		} else {
			x5 <- x4
			x6 <- union(x4, find_situations(x4, SNOMED = SNOMED))
		}
	} else {
		x5 <- x4
		x6 <- x4
	}
	x <- x6[!is.na(x6)]
	if (show_source){
		x1 <- x1[!is.na(x1)]
		x2 <- x2[!is.na(x2)]
		x3 <- x3[!is.na(x3)]
		x4 <- x4[!is.na(x4)]
		x5 <- x5[!is.na(x5)]
		sourcecat <- rep('Historic', length(x))
		sourcecat[x %in% x5] <- 'Confirmed present'
		sourcecat[x %in% x4] <- 'Associated with'
		sourcecat[x %in% x3] <- 'Due to'
		sourcecat[x %in% x2] <- 'Is a'
		sourcecat[x %in% x1] <- 'Root'
		setattr(x, 'source', sourcecat)
	}
	x
}

# Function to add inactive concepts to a codelist
addInactive <- function(x){
	# x is a SNOMEDcodelist with columns conceptId, term
	# QUERY is a SNOMED CT Query Table (containing inactive concepts)
	x <- as.SNOMEDcodelist(x, format = 'simple')
	x[, active := SNOMED$CONCEPT[, list(conceptId = id, active)][x,
		on = 'conceptId']$active]
	
	# Find inactive concepts not included
	# (note that the arguments for setdiff must be in SNOMEDconcept format)
	extra <- setdiff(as.SNOMEDconcept(QUERY[SUPERTYPEID %in% x$conceptId]$SUBTYPEID),
		as.SNOMEDconcept(x$conceptId))
	extra <- as.SNOMEDcodelist(extra, format = 'simple')
	extra[, active := FALSE]
	
	# return the combined codelist
	rbind(x, extra, fill = TRUE)
}

# Map to SNOMED CT if needed, add inactive SNOMED CT concepts
# and map to CPRD Aurum medcode
add_AURUM_MedCodeId <- function(x){
	# x is a Read V2 or SNOMED CT codelist
	if ('MedCodeId' %in% colnames(x)) x[, MedCodeId := NULL]
	
	# If no SNOMED concepts, first map from Read to SNOMED
	if (!('conceptId' %in% colnames(x)) & ('Readcode' %in% colnames(x))){
		x <- rbind(merge(x, NHSD_READ_TO_SNOMED, by = 'Readcode'),
			merge(x, AURUM_READ_TO_SNOMED, by = 'Readcode'))
		x <- x[!duplicated(x)]
	}
	
	# Add inactive SNOMED CT concepts
	x <- addInactive(x)
	
	# Map from SNOMED to AURUM
	if ('conceptId' %in% colnames(x)){
		x <- merge(x, AURUM_SNOMED_TO_MEDCODE, by = 'conceptId')
	} else {
		stop('Readcode or conceptId must be included')
	}
	
	# Direct map from SNOMED to AURUM
	if ('Readcode' %in% colnames(x)){
		x2 <- copy(x)
		x2[, MedCodeId := NULL]
		x <- rbind(x, merge(x2, AURUM_READ_TO_MEDCODE, by = 'Readcode'))
	}
	
	x
}

# Testing SNOMED CT method for chronological map
# 1. Obtain Read codelist and map to AURUM
# 2. Map to SNOMED CT (using a combination of AURUM and NHS Digital maps)
# 3. Search through codes in SNOMED CT codelist and parents; for each term
#    find out precision and recall for term inclusion (terms in AURUM only)
# 4. Return the highest scored term, and propose this as the SNOMED CT concept
#    for the codelist
# ### MANUAL REVIEW OF SELECTED SNOMED CT CONCEPTS ###
# 5. Create the SNOMED CT codelist and map to AURUM
# 6. Compare patient cohorts with the original Read codelist
#    and the new AURUM codelist

# Convert chronological map codelist to SNOMED CT with performance of
# each individual SNOMED CT concept hierarchy to represent entire codelist
cprd_chron_to_snomed <- function(codelistname){
	# Argument: a Read codelist in CALIBERcodelists format
	# Returns a table of SNOMED CT concepts with sens and spec
	filename <- paste0(GitHub_chron_map_loc,
		'primary_care/CPRD_', codelistname, '.csv')
	read_to_snomed(fread(filename)[, list(Readcode)], codelistname)
}

# Map Read version 2 codelist to SNOMED CT and calculate performance of
# each individual SNOMED CT concept hierarchy to represent entire codelist
read_to_snomed <- function(read_codelist, codelistname){
	# read_codelist must have a column named 'Readcode'
	SCT <- rbind(merge(read_codelist, NHSD_READ_TO_SNOMED, by = 'Readcode'),
		merge(merge(read_codelist, AURUM_READ_TO_MEDCODE, by = 'Readcode'),
		AURUM_SNOMED_TO_MEDCODE, by = 'MedCodeId')[,
		list(Readcode, conceptId)])
	# This is the list of SNOMED CT concepts to investigate
	# Include inactive (as some of them are in AURUM)
	# e.g. conceptId = 198036002
	concepts <- union(as.SNOMEDconcept(SCT$conceptId), parents(SCT$conceptId))
	concepts <- merge(AURUM_FILTER, data.table(conceptId = concepts))$conceptId
	
	concept_hierarchy_performance(concepts, filter = AURUM_FILTER,
		ref_concepts = SCT$conceptId, codelistname)
}

# Calculate precision and recall for concept hierarchy
concept_hierarchy_performance <- function(concepts, filter, ref_concepts,
	codelistname){
	# filter is a data.table with conceptId containing all the
	# concepts of interest (e.g. those in the EHR database)
	# Returns a data.table with one row per concept
	
	filtered_hierarchy <- function(x){
		as.SNOMEDconcept(merge(filter, data.table(conceptId =
			hierarchy(x)))$conceptId)
	}
	
	harmonic_mean <- function(x, y){
		2/(1/x + 1/y)
	}
	
	out <- data.table(conceptId = concepts)
	# Note that concepts includes parents as well as mapped concepts
	# (parents are not considered members of the codelist for the purpose
	# of calculating precision and recall)
	for (i in seq_along(concepts)){
		hierarchy <- filtered_hierarchy(concepts[i])
		truepos <- length(intersect(hierarchy, ref_concepts))
		out[i, term := description(concepts[i])$term[1]]
		out[i, prec := truepos / length(hierarchy)]
		out[i, recall := truepos / uniqueN(ref_concepts)]
		out[i, f1 := harmonic_mean(prec, recall)]
	}
	out <- out[order(-f1, -recall, -prec)]
	out[, rank := 1:.N]
	out[, phenotype := codelistname]
	out
}

# Function to create a codelist from a single concept hierarchy
# (including historical terms and concepts with the same description)
snomed_to_aurum_codelist <- function(conceptId){

	# Include SNOMED CT hierachy
	a <- hierarchy(conceptId)
	
	# Add historic terms and 'confirmed diagnosis' current terms
	a <- union(a, find_situations(a, historic_only = FALSE,
		current_only = FALSE))
		
	# Add any descendants that are not already included
	a <- hierarchy(a)
	
	# Add inactive concepts and map to medcode
	add_AURUM_MedCodeId(SNOMEDcodelist(a))
}

# Map Read version 2 codelist directly to CPRD Aurum medcode
# (via SNOMED CT as well as direct mapping using CPRD dictionary)
chron_to_aurum_codelist <- function(codelistname){
	filename <- paste0(GitHub_chron_map_loc,
		'primary_care/CPRD_', codelistname, '.csv')
	add_AURUM_MedCodeId(fread(filename))
}

# Function to find historic versions of a diagnosis term
# or 'confirmed diagnosis' situations (which only exist
# for a small number of concepts)
find_situations <- function(x, SNOMED = getSNOMED(),
	historic_only = FALSE, current_only = FALSE){
	# Arguments: x = a SNOMEDconcept vector
	# Assumes that the SNOMED dictionary can be
	# retrieved by getSNOMED(); alternatively
	# it can be passed as an argument to each function

	x <- as.SNOMEDconcept(x)
	R <- unique(relatedConcepts(x, 'Associated finding',
		reverse = TRUE, SNOMED = SNOMED))
	if (length(R) == 0){
		return(SNOMEDconcept(bit64::integer64(0)))
	}
	if (historic_only){
		Rpast = hasAttributes(R,
			typeIds = 'Temporal context',
			destinationIds = 'In the past', SNOMED = SNOMED)
		if (!(any(Rpast))){
			return(SNOMEDconcept(bit64::integer64(0)))
		} else {
			R <- R[Rpast]
		}
	}
	if (current_only){
		Rcurrent = hasAttributes(R,
			typeIds = 'Temporal context',
			destinationIds = 'Current or specified time',
			SNOMED = SNOMED)
		if (!(any(Rcurrent))){
			return(SNOMEDconcept(bit64::integer64(0)))
		} else {
			R <- R[Rcurrent]
		}
	}
	Rknown = hasAttributes(R,
		typeIds = 'Finding context',
		destinationIds = 'Known present', SNOMED = SNOMED)
	Rconfirmed = hasAttributes(R,
		typeIds = 'Finding context',
		destinationIds = 'Confirmed present', SNOMED = SNOMED)
	Rsubj = hasAttributes(R,
		typeIds = 'Subject relationship context',
		destinationIds = 'Subject of record', SNOMED = SNOMED)
	R[(Rknown | Rconfirmed) & Rsubj]
}

#########################################
#
# GENERAL CHARACTERISTICS OF CONCEPTS

# Number of terms in AURUM dictionary, % mapped to Read2 and SNOMED
cat('\nThere are', nrow(AURUM), 'medcodes in the CPRD Aurum\n',
	'dictionary, of which', AURUM[, sum(CleansedReadCode != '')],
	'are mapped to Read2 and', AURUM[, sum(SnomedCTConceptId != '')],
	'are mapped to SNOMED CT.\n')

cat('\nSNOMED CT (Aug 2020) contains', nrow(SNOMED$CONCEPT),
	'concepts of which', SNOMED$CONCEPT[, sum(active)],
	'are active.\n')

SNOMED$CONCEPT[, semanticType := semanticType(id)]

cat('\nSNOMED CT (Aug 2020) contains',
	SNOMED$CONCEPT[, sum(semanticType == 'disorder')],
	'disorders of which',
	SNOMED$CONCEPT[, sum(active & semanticType == 'disorder')],
	'are active.\n')
cat('\nSNOMED CT (Aug 2020) contains',
	SNOMED$CONCEPT[, sum(semanticType == 'finding')],
	'findings of which',
	SNOMED$CONCEPT[, sum(active & semanticType == 'finding')],
	'are active.\n')

SNOMED$CONCEPT[, inAurum := id %in% AURUM_FILTER$conceptId]

cat('\nThe Aurum dictionary contains', nrow(AURUM),
	'medcodes, mapped to', uniqueN(AURUM$SnomedCTConceptId),
	'SNOMED CT concepts, of which',
	SNOMED$CONCEPT[, sum(inAurum & active)], 'are active,',
	SNOMED$CONCEPT[, sum(inAurum & !active)], 'are inactive, and',
	uniqueN(setdiff(as.SNOMEDconcept(AURUM$SnomedCTConceptId),
	SNOMED$CONCEPT$id)), 'are not found in the UK SNOMED release',
	'(i.e. they are bespoke concepts in the EMIS namespace).')


#########################################
#
# ANALYSE DIABETES, ASTHMA AND HEART FAILURE CODELISTS
# Create new codelists:
# 'primary' (primary and descendants)
# 'extended' primary and additionally 

# Read/write to/from Codelist_loc_dm_hf_asthma

exportRead <- function(in_codelist, out_codelist, catname, cats){
	a <- fread(paste0(Codelist_loc_dm_hf_asthma, in_codelist))
	a <- a[a[[catname]] %in% cats]
	a <- add_AURUM_MedCodeId(a[, .(Readcode = READ, term = R_term)])
	fwrite(a, paste0(Codelist_loc_dm_hf_asthma, out_codelist))
	a
}

exportRead('Asthma_READ.csv', 'asthma_read_medcode.csv', 'R_cat', 1)
exportRead('Diabetes_READ.csv', 'dm_read_medcode.csv', 'category_id', 3:6)
exportRead('Heart_failure_READ.csv', 'hf_read_medcode.csv', 'category_id', 3:7)

asthma_primary <- hierarchy('Asthma', include_historic = FALSE,
	show_source = TRUE, include_due_assoc = FALSE)
asthma_extended <- hierarchy('Asthma', include_historic = TRUE,
	show_source = TRUE, include_due_assoc = TRUE)

dm_p <- hierarchy('Diabetes mellitus', include_historic = FALSE,
	show_source = TRUE, include_due_assoc = FALSE)
dm_all <- hierarchy('Diabetes mellitus', include_historic = TRUE,
	show_source = TRUE, include_due_assoc = TRUE)
# Gestational diabetes: for exclusion
dm_gest <- hierarchy('Gestational diabetes mellitus',
	include_historic = TRUE, include_due_assoc = TRUE)

dm_primary <- dm_p[!(dm_p %in% dm_gest)]
setattr(dm_primary, 'source', attr(dm_p, 'source')[
	!(dm_p %in% dm_gest)])
dm_extended <- dm_all[!(dm_all %in% dm_gest)]
setattr(dm_extended, 'source', attr(dm_all, 'source')[
	!(dm_all %in% dm_gest)])

hf_primary <- hierarchy('Heart failure', include_historic = FALSE,
	show_source = TRUE, include_due_assoc = FALSE)
hf_extended <- hierarchy('Heart failure', include_historic = TRUE,
	show_source = TRUE, include_due_assoc = TRUE)

exportSNOMED <- function(primary, extended, codename, codelistname){
	primary_cl <- as.SNOMEDcodelist(primary, format = 'simple')
	extended_cl <- as.SNOMEDcodelist(extended, format = 'simple')
	extended_cl[, sct_source := attr(extended, 'source')]
	
	cat('\nSNOMED', codelistname, 'extended hierarchy:\n')
	print(extended_cl[, .N, by = sct_source])
	
	primary_aurum <- add_AURUM_MedCodeId(primary_cl)
	extended_aurum <- add_AURUM_MedCodeId(extended_cl)
	
	cat(uniqueN(primary_aurum$conceptId),
		'primary concepts linked to medcode.\n')
	cat(uniqueN(extended_aurum$conceptId),
		'extended concepts linked to medcode.\n')
	
	cat('\nSNOMED', codelistname, 'extended hierarchy in Aurum:\n')
	print(extended_cl[conceptId %in% extended_aurum$conceptId, .N,
		by = sct_source])
	
	fwrite(primary_aurum, paste0(Codelist_loc_dm_hf_asthma,
		codename, '_sct_prim.csv'))
	fwrite(extended_aurum, paste0(Codelist_loc_dm_hf_asthma,
		codename, '_sct_ext.csv'))
	
	# Export to HTML (active concepts only)
	htmlCodelistHierarchy(primary_cl[
		conceptId %in% SNOMED$CONCEPT[active==TRUE]$id],
		file = paste0(Codelist_loc_dm_hf_asthma, codename, '_prim.html'),
		title = paste0('Primary SNOMED CT codelist for ', codelistname))

	htmlCodelistHierarchy(extended_cl[
		conceptId %in% SNOMED$CONCEPT[active==TRUE]$id],
		file = paste0(Codelist_loc_dm_hf_asthma, codename, '_ext.html'),
		title = paste0('Extended SNOMED CT codelist for ', codelistname))
}

exportSNOMED(asthma_primary, asthma_extended, 'asthma', 'asthma')
exportSNOMED(dm_primary, dm_extended, 'dm',
	'diabetes mellitus (excluding gestational diabetes)')
exportSNOMED(hf_primary, hf_extended, 'hf', 'heart failure')

#########################################
#
# ANALYSE CHRONOLOGICAL MAP CODELISTS
# Using historical and 'confirmed' codes (as per
# default in the 'hierarchy' function)
# Write outputs to Codelist_loc_chron

# Obtain a vector of phenotype names
cat('\nAnalysing chronological map phenotypes.\n')
chrono_map_phenotypes <- sub('^CPRD_(.*)\\.csv$', '\\1',
	dir(paste0(GitHub_chron_map_loc, 'primary_care/')))

####
# Calculate performance of each SNOMED CT concept member to represent
# entire hierarchy (takes several hours to run this program)
SCT_MAPS <- mclapply(chrono_map_phenotypes, cprd_chron_to_snomed)
SCT_MAPS <- do.call('rbind', SCT_MAPS)
# Output to a file to review
fwrite(SCT_MAPS, file = paste0(Codelist_loc_chron, 'SCT_MAPS_to_review.csv'))

# Generate a summary: one row per phenotype
SUMMARY <- SCT_MAPS[, .SD[1,], by = phenotype]

# Get phenotype descriptions
SUMMARY[, description := sapply(chrono_map_phenotypes, function(x){
	filename <- paste0('~/GitHub/chronological-map-phenotypes/',
		'primary_care/CPRD_', x, '.csv')
	cats <- unique(fread(filename)[, Category])
	cats <- sub('History of ', '', cats)
	cats <- sub('Diagnosis of ', '', cats)
	cats <- unique(cats)
	paste(cats, collapse = ', ')
})]
fwrite(SUMMARY, file = paste0(Codelist_loc_chron, 'SCT_MAPS_summary_v1.csv'))
####

# Import manually checked SCT_MAPS_to_review (renamed as SCT_MAPS_reviewed)
EDITED <- fread(paste0(Codelist_loc_chron, 'SCT_MAPS_reviewed.csv'))
EDITED[, conceptId := bit64::as.integer64(conceptId)]
cat('\nCheck only one term selected per phenotype:\n')
EDITED[, list(count = sum(OK != '')), by = phenotype][, .N, by = count]
cat('\nNumber of phenotypes mapped to a single concept:\n')
print(EDITED[, sum(OK == '1')])

# Import summary and add codelist concepts
SUMMARY <- fread(paste0(Codelist_loc_chron, 'SCT_MAPS_summary_v1.csv'))[, list(phenotype, description)]
SUMMARY[, codelist_concept := EDITED[OK == '1',
	list(a = conceptId, phenotype)][SUMMARY, on = 'phenotype']$a]
SUMMARY[, codelist_term := EDITED[OK == '1',
	list(a = term, phenotype)][SUMMARY, on = 'phenotype']$a]
fwrite(SUMMARY, file = paste0(Codelist_loc_chron, 'SCT_MAPS_summary_v2.csv'))

# Create single concept hierarchy SNOMED CT codelists
for (i in 1:nrow(SUMMARY)){
	if (!is.na(SUMMARY[i]$codelist_concept)){
		s <- snomed_to_aurum_codelist(SUMMARY[i]$codelist_concept)
		fwrite(s, file = paste0(Codelist_loc_chron, 'sc_codes_', SUMMARY[i]$phenotype, '.csv'))
		SUMMARY[i, n_sct_concepts := uniqueN(s$conceptId, na.rm = TRUE)]
	}
}

# Convert Read codelists to CPRD Aurum
for (i in 1:nrow(SUMMARY)){
	if (!is.na(SUMMARY[i]$codelist_concept)){
		a <- chron_to_aurum_codelist(SUMMARY[i]$phenotype)
		fwrite(a, file = paste0(Codelist_loc_chron, 'chr_codes_', SUMMARY[i]$phenotype, '.csv'))
		SUMMARY[i, n_sct_via_read_concepts := uniqueN(a$conceptId, na.rm = TRUE)]
	}
}

fwrite(SUMMARY, file = paste0(Codelist_loc_chron, 'SCT_MAPS_summary_v3.csv'))

cat('\nDONE\n')
sink()
